# Supplementary material for: Association between Usual Dietary Intake of Food Groups and DNA Methylation and Effect Modification by Metabotype in the KORA FF4 Cohort
Source: Life (Basel). 2022 Jul 15;12(7):1064. doi: 10.3390/life12071064 (PMC9318948; doi:10.3390/life12071064)
Supplement: Supplementary file 1 [file life-12-01064-s001.zip]

Archive with 12 entries (10 files):
- life-1794131-supplementary/Suppl_plots/
- life-1794131-supplementary/Suppl_plots/Forest-plots-FigureS39-S42_Supplementary Material.pdf
- life-1794131-supplementary/Suppl_plots/Genomic-inflation-FiguresS52-S57_Supplementary Material.pdf
- life-1794131-supplementary/Suppl_plots/Interaction-plots-FiguresS43-S51_Supplementary Material.pdf
- life-1794131-supplementary/Suppl_plots/Volcano-plots-FiguresS1-S38_Supplementary Material.pdf
- life-1794131-supplementary/Suppl_tables/
- life-1794131-supplementary/Suppl_tables/TableS1_Supplementary Material.xlsx
- life-1794131-supplementary/Suppl_tables/TableS2_Supplementary Material.xlsx
- life-1794131-supplementary/Suppl_tables/TableS3_Supplementary Material.xlsx
- life-1794131-supplementary/Suppl_tables/TableS4_Supplementary Material.xlsx
- life-1794131-supplementary/Suppl_tables/TableS4-Supplementary Material - legend.pdf
- life-1794131-supplementary/Suppl_tables/TablesS1-S3-legend_Supplementary Material.pdf
