# Supplementary material for: Association between Usual Dietary Intake of Food Groups and DNA Methylation and Effect Modification by Metabotype in the KORA FF4 Cohort
Source: Life (Basel). 2022 Jul 15;12(7):1064. doi: 10.3390/life12071064 (PMC9318948; doi:10.3390/life12071064)
Supplement: Supplementary file 1 [file life-12-01064-s001.zip › life-1794131-supplementary/Suppl_tables/TableS1_Supplementary Material.xlsx]

## Sheet: Potatoes
Supplementary Table S1: Results of the general analysis for all food groups. All significant hits for FDR corrected P-values <0.1 are shown. If there were none, the 10 lowest P-values are shown.
probeID	BETA	lower_limit	upper_limit	P_VAL	p_fdr	p_bonf	p_bac_bonf	mean_beta	SD_beta	threshold_exc	CHR	UCSC_RefGene_Name	UCSC_RefGene_Group	Relation_to_UCSC_CpG_Island	flag
cg10898212	2.82e-04	1.72e-04	3.92e-04	5.29e-07	0.417	0.417	0.158	0.7912	0.0341	FALSE	17	CDK5R1	TSS1500	Island	0
cg07881041	2.01e-05	-2.22e-05	6.24e-05	3.52e-01	1.000	1.000	1.000	0.8874	0.0132	FALSE	19	PTPRS;PTPRS;PTPRS;PTPRS	Body;Body;Body;Body	N_Shore	2
cg23229610	-2.63e-05	-8.61e-05	3.35e-05	3.89e-01	1.000	1.000	1.000	0.9104	0.0182	FALSE	1	-	-	N_Shelf	0
cg03513874	2.88e-05	-1.85e-05	7.60e-05	2.33e-01	1.000	1.000	1.000	0.9022	0.0142	FALSE	2	-	-	S_Shelf	0
cg05451842	1.66e-05	-1.34e-05	4.66e-05	2.79e-01	1.000	1.000	1.000	0.0495	0.0101	FALSE	14	ITPK1;ITPK1;ITPK1	Body;Body;Body	Island	3
cg14797042	3.69e-05	-1.05e-05	8.42e-05	1.27e-01	1.000	1.000	1.000	0.9291	0.0144	FALSE	16	-	-	-	0
cg09838562	-7.35e-06	-5.44e-05	3.97e-05	7.59e-01	1.000	1.000	1.000	0.0376	0.0143	FALSE	6	JARID2;JARID2-AS1;JARID2	TSS1500;Body;Body	S_Shelf	4
cg25458538	8.39e-06	-3.17e-05	4.85e-05	6.82e-01	1.000	1.000	1.000	0.9126	0.0122	FALSE	1	PDE4DIP;PDE4DIP;PDE4DIP;PDE4DIP;PDE4DIP;NBPF20;NBPF9	Body;Body;Body;Body;Body;Body;Body	-	5
cg09261072	-5.38e-05	-1.41e-04	3.31e-05	2.25e-01	1.000	1.000	1.000	0.6462	0.0278	FALSE	15	MORF4L1;MORF4L1;MORF4L1;MORF4L1;MORF4L1	5'UTR;5'UTR;5'UTR;Body;Body	-	6
cg02404579	5.02e-05	-2.06e-05	1.21e-04	1.65e-01	1.000	1.000	1.000	0.8190	0.0236	FALSE	16	TBC1D24;TBC1D24	5'UTR;5'UTR	S_Shore	7

## Sheet: Total-vegetables
Supplementary Table S1: Results of the general analysis for all food groups. All significant hits for FDR corrected P-values <0.1 are shown. If there were none, the 10 lowest P-values are shown.
probeID	BETA	lower_limit	upper_limit	P_VAL	p_fdr	p_bonf	p_bac_bonf	mean_beta	SD_beta	threshold_exc	CHR	UCSC_RefGene_Name	UCSC_RefGene_Group	Relation_to_UCSC_CpG_Island	flag
cg08522784	-5.29e-05	-7.33e-05	-3.24e-05	4.63e-07	0.311	0.365	0.6	0.8867	0.0197	FALSE	6	ZFAND3	Body	-	8
cg23665837	-4.54e-05	-6.35e-05	-2.74e-05	9.59e-07	0.311	0.756	1.0	0.9124	0.0172	FALSE	3	MCCC1	Body	S_Shore	0
cg00854324	-4.50e-05	-6.31e-05	-2.69e-05	1.24e-06	0.311	0.981	1.0	0.8966	0.0175	FALSE	16	WWP2;WWP2	Body;Body	-	0
cg07881041	2.79e-06	-1.07e-05	1.63e-05	6.86e-01	0.981	1.000	1.0	0.8874	0.0132	FALSE	19	PTPRS;PTPRS;PTPRS;PTPRS	Body;Body;Body;Body	N_Shore	2
cg23229610	-7.14e-06	-2.63e-05	1.20e-05	4.64e-01	0.964	1.000	1.0	0.9104	0.0182	FALSE	1	-	-	N_Shelf	0
cg03513874	7.29e-07	-1.44e-05	1.58e-05	9.25e-01	0.996	1.000	1.0	0.9022	0.0142	FALSE	2	-	-	S_Shelf	0
cg05451842	4.36e-06	-5.22e-06	1.39e-05	3.72e-01	0.954	1.000	1.0	0.0495	0.0101	FALSE	14	ITPK1;ITPK1;ITPK1	Body;Body;Body	Island	3
cg14797042	-3.55e-06	-1.87e-05	1.16e-05	6.46e-01	0.978	1.000	1.0	0.9291	0.0144	FALSE	16	-	-	-	0
cg09838562	-9.52e-06	-2.45e-05	5.48e-06	2.14e-01	0.932	1.000	1.0	0.0376	0.0143	FALSE	6	JARID2;JARID2-AS1;JARID2	TSS1500;Body;Body	S_Shelf	4
cg25458538	-8.66e-06	-2.15e-05	4.15e-06	1.86e-01	0.927	1.000	1.0	0.9126	0.0122	FALSE	1	PDE4DIP;PDE4DIP;PDE4DIP;PDE4DIP;PDE4DIP;NBPF20;NBPF9	Body;Body;Body;Body;Body;Body;Body	-	5

## Sheet: Leafy-vegetables
Supplementary Table S1: Results of the general analysis for all food groups. All significant hits for FDR corrected P-values <0.1 are shown. If there were none, the 10 lowest P-values are shown.
probeID	BETA	lower_limit	upper_limit	P_VAL	p_fdr	p_bonf	p_bac_bonf	mean_beta	SD_beta	threshold_exc	CHR	UCSC_RefGene_Name	UCSC_RefGene_Group	Relation_to_UCSC_CpG_Island	flag
cg01838728	-8.91e-04	-1.21e-03	-5.76e-04	3.40e-08	0.0268	0.0268	0.286	0.7449	0.0646	TRUE	15	-	-	-	0
cg20152304	-2.84e-04	-3.88e-04	-1.80e-04	1.01e-07	0.0398	0.0797	0.731	0.9082	0.0216	FALSE	10	FRMD4A	Body	-	0
cg04739648	4.63e-04	2.77e-04	6.48e-04	1.15e-06	0.2327	0.9097	1.000	0.7578	0.0399	FALSE	5	-	-	N_Shore	0
cg09807536	-1.52e-04	-2.12e-04	-9.07e-05	1.18e-06	0.2327	0.9307	1.000	0.9646	0.0125	FALSE	1	PRELP;PRELP	3'UTR;3'UTR	S_Shore	0
cg07881041	1.04e-05	-5.27e-05	7.35e-05	7.46e-01	0.9633	1.0000	1.000	0.8874	0.0132	FALSE	19	PTPRS;PTPRS;PTPRS;PTPRS	Body;Body;Body;Body	N_Shore	2
cg23229610	4.88e-05	-4.04e-05	1.38e-04	2.84e-01	0.8378	1.0000	1.000	0.9104	0.0182	FALSE	1	-	-	N_Shelf	0
cg03513874	1.82e-05	-5.24e-05	8.87e-05	6.14e-01	0.9387	1.0000	1.000	0.9022	0.0142	FALSE	2	-	-	S_Shelf	0
cg05451842	1.89e-05	-2.58e-05	6.37e-05	4.07e-01	0.8837	1.0000	1.000	0.0495	0.0101	FALSE	14	ITPK1;ITPK1;ITPK1	Body;Body;Body	Island	3
cg14797042	2.53e-05	-4.54e-05	9.60e-05	4.83e-01	0.9059	1.0000	1.000	0.9291	0.0144	FALSE	16	-	-	-	0
cg09838562	2.54e-05	-4.47e-05	9.54e-05	4.78e-01	0.9047	1.0000	1.000	0.0376	0.0143	FALSE	6	JARID2;JARID2-AS1;JARID2	TSS1500;Body;Body	S_Shelf	4

## Sheet: Fruit-vegetables
Supplementary Table S1: Results of the general analysis for all food groups. All significant hits for FDR corrected P-values <0.1 are shown. If there were none, the 10 lowest P-values are shown.
probeID	BETA	lower_limit	upper_limit	P_VAL	p_fdr	p_bonf	p_bac_bonf	mean_beta	SD_beta	threshold_exc	CHR	UCSC_RefGene_Name	UCSC_RefGene_Group	Relation_to_UCSC_CpG_Island	flag
cg24778733	-6.58e-05	-9.22e-05	-3.94e-05	1.15e-06	0.836	0.907	0.654	0.8945	0.0147	FALSE	8	LOXL2	Body	-	0
cg07881041	1.25e-05	-1.11e-05	3.61e-05	2.99e-01	0.997	1.000	1.000	0.8874	0.0132	FALSE	19	PTPRS;PTPRS;PTPRS;PTPRS	Body;Body;Body;Body	N_Shore	2
cg23229610	-2.79e-05	-6.13e-05	5.47e-06	1.01e-01	0.997	1.000	1.000	0.9104	0.0182	FALSE	1	-	-	N_Shelf	0
cg03513874	1.72e-06	-2.47e-05	2.81e-05	8.98e-01	0.999	1.000	1.000	0.9022	0.0142	FALSE	2	-	-	S_Shelf	0
cg05451842	6.77e-06	-9.97e-06	2.35e-05	4.28e-01	0.997	1.000	1.000	0.0495	0.0101	FALSE	14	ITPK1;ITPK1;ITPK1	Body;Body;Body	Island	3
cg14797042	-9.80e-06	-3.63e-05	1.67e-05	4.68e-01	0.997	1.000	1.000	0.9291	0.0144	FALSE	16	-	-	-	0
cg09838562	-1.66e-05	-4.29e-05	9.58e-06	2.14e-01	0.997	1.000	1.000	0.0376	0.0143	FALSE	6	JARID2;JARID2-AS1;JARID2	TSS1500;Body;Body	S_Shelf	4
cg25458538	-9.92e-06	-3.23e-05	1.25e-05	3.85e-01	0.997	1.000	1.000	0.9126	0.0122	FALSE	1	PDE4DIP;PDE4DIP;PDE4DIP;PDE4DIP;PDE4DIP;NBPF20;NBPF9	Body;Body;Body;Body;Body;Body;Body	-	5
cg09261072	-4.60e-05	-9.45e-05	2.47e-06	6.31e-02	0.997	1.000	1.000	0.6462	0.0278	FALSE	15	MORF4L1;MORF4L1;MORF4L1;MORF4L1;MORF4L1	5'UTR;5'UTR;5'UTR;Body;Body	-	6
cg02404579	1.13e-05	-2.82e-05	5.08e-05	5.75e-01	0.998	1.000	1.000	0.8190	0.0236	FALSE	16	TBC1D24;TBC1D24	5'UTR;5'UTR	S_Shore	7

## Sheet: Root-vegetables
Supplementary Table S1: Results of the general analysis for all food groups. All significant hits for FDR corrected P-values <0.1 are shown. If there were none, the 10 lowest P-values are shown.
probeID	BETA	lower_limit	upper_limit	P_VAL	p_fdr	p_bonf	p_bac_bonf	mean_beta	SD_beta	threshold_exc	CHR	UCSC_RefGene_Name	UCSC_RefGene_Group	Relation_to_UCSC_CpG_Island	flag
cg15351590	-1.82e-04	-2.44e-04	-1.20e-04	1.03e-08	0.00809	0.00809	0.00669	0.8873	0.0204	TRUE	6	KIFC1	TSS1500	N_Shore	0
cg07363657	-1.11e-04	-1.52e-04	-6.95e-05	1.63e-07	0.06433	0.12865	0.11416	0.8964	0.0137	FALSE	1	-	-	-	0
cg04304036	-2.86e-04	-3.95e-04	-1.77e-04	3.01e-07	0.07905	0.23714	0.21339	0.3499	0.0652	FALSE	16	SLC7A6;SLC7A6;SLC7A6OS	3'UTR;3'UTR;3'UTR	-	0
cg08522784	-1.53e-04	-2.13e-04	-9.36e-05	5.58e-07	0.10999	0.43998	0.40126	0.8867	0.0197	FALSE	6	ZFAND3	Body	-	8
cg07881041	-4.87e-06	-4.44e-05	3.46e-05	8.09e-01	0.99686	1.00000	1.00000	0.8874	0.0132	FALSE	19	PTPRS;PTPRS;PTPRS;PTPRS	Body;Body;Body;Body	N_Shore	2
cg23229610	-8.56e-06	-6.44e-05	4.73e-05	7.64e-01	0.99610	1.00000	1.00000	0.9104	0.0182	FALSE	1	-	-	N_Shelf	0
cg03513874	-7.43e-06	-5.16e-05	3.67e-05	7.42e-01	0.99520	1.00000	1.00000	0.9022	0.0142	FALSE	2	-	-	S_Shelf	0
cg05451842	4.01e-06	-2.40e-05	3.20e-05	7.79e-01	0.99623	1.00000	1.00000	0.0495	0.0101	FALSE	14	ITPK1;ITPK1;ITPK1	Body;Body;Body	Island	3
cg14797042	9.66e-07	-4.33e-05	4.52e-05	9.66e-01	0.99947	1.00000	1.00000	0.9291	0.0144	FALSE	16	-	-	-	0
cg09838562	-1.83e-05	-6.21e-05	2.56e-05	4.14e-01	0.98773	1.00000	1.00000	0.0376	0.0143	FALSE	6	JARID2;JARID2-AS1;JARID2	TSS1500;Body;Body	S_Shelf	4

## Sheet: Cabbage-vegetables
Supplementary Table S1: Results of the general analysis for all food groups. All significant hits for FDR corrected P-values <0.1 are shown. If there were none, the 10 lowest P-values are shown.
probeID	BETA	lower_limit	upper_limit	P_VAL	p_fdr	p_bonf	p_bac_bonf	mean_beta	SD_beta	threshold_exc	CHR	UCSC_RefGene_Name	UCSC_RefGene_Group	Relation_to_UCSC_CpG_Island	flag
cg14698575	0.000851	0.000582	0.001120	7.95e-10	0.000627	0.000627	0.00145	0.3123	0.0446	TRUE	9	-	-	S_Shore	0
cg23709902	0.000440	0.000285	0.000595	3.08e-08	0.012138	0.024276	0.04993	0.1142	0.0245	TRUE	17	SRCIN1	Body	Island	0
cg06102690	0.000672	0.000430	0.000914	6.27e-08	0.015539	0.049385	0.09922	0.1644	0.0391	TRUE	4	CCDC149	TSS200	-	9
cg21587093	0.000760	0.000484	0.001037	8.48e-08	0.015539	0.066827	0.13268	0.5136	0.0421	FALSE	12	-	-	-	0
cg11945292	0.000729	0.000462	0.000995	9.86e-08	0.015539	0.077697	0.15361	0.2315	0.0464	FALSE	4	CCDC149	TSS200	-	9
cg21647975	-0.000227	-0.000311	-0.000142	1.59e-07	0.020851	0.125104	0.26580	0.0678	0.0134	FALSE	2	CIR1;SCRN3	TSS200;5'UTR	-	0
cg26629942	-0.000920	-0.001278	-0.000561	5.60e-07	0.063056	0.441390	0.89119	0.6904	0.0559	FALSE	17	CA10;CA10;CA10	Body;Body;Body	-	0
cg16619311	-0.000295	-0.000411	-0.000179	6.92e-07	0.068141	0.545130	1.00000	0.8397	0.0185	FALSE	17	OTOP2	Body	S_Shore	0
cg25610428	-0.000643	-0.000898	-0.000388	8.78e-07	0.076878	0.691898	1.00000	0.7001	0.0427	FALSE	1	LCE1E	TSS1500	-	0
cg13430225	0.000208	0.000125	0.000291	1.12e-06	0.087971	0.879714	1.00000	0.0157	0.0132	FALSE	1	CPT2;CPT2	1stExon;5'UTR	Island	0

## Sheet: Mushrooms
Supplementary Table S1: Results of the general analysis for all food groups. All significant hits for FDR corrected P-values <0.1 are shown. If there were none, the 10 lowest P-values are shown.
probeID	BETA	lower_limit	upper_limit	P_VAL	p_fdr	p_bonf	p_bac_bonf	mean_beta	SD_beta	threshold_exc	CHR	UCSC_RefGene_Name	UCSC_RefGene_Group	Relation_to_UCSC_CpG_Island	flag
cg09463177	-2.16e-03	-2.97e-03	-0.001345	2.36e-07	0.105	0.186	0.130	0.9034	0.0344	FALSE	3	MINA;MINA;MINA;MINA	5'UTR;5'UTR;5'UTR;5'UTR	-	0
cg15427158	-1.27e-03	-1.75e-03	-0.000787	2.68e-07	0.105	0.211	0.147	0.8150	0.0198	FALSE	12	TSPAN9;TSPAN9	Body;Body	-	0
cg20793815	-1.70e-03	-2.36e-03	-0.001036	5.32e-07	0.107	0.419	0.290	0.7485	0.0371	FALSE	8	-	-	-	0
cg23562228	-1.09e-03	-1.51e-03	-0.000664	5.44e-07	0.107	0.429	0.297	0.7623	0.0243	FALSE	19	HRC	1stExon	S_Shelf	0
cg09796913	-9.16e-04	-1.28e-03	-0.000555	7.42e-07	0.117	0.585	0.403	0.8709	0.0176	FALSE	7	-	-	N_Shore	0
cg07881041	-2.63e-05	-3.43e-04	0.000290	8.71e-01	0.976	1.000	1.000	0.8874	0.0132	FALSE	19	PTPRS;PTPRS;PTPRS;PTPRS	Body;Body;Body;Body	N_Shore	2
cg23229610	5.30e-05	-3.95e-04	0.000501	8.16e-01	0.965	1.000	1.000	0.9104	0.0182	FALSE	1	-	-	N_Shelf	0
cg03513874	-1.38e-04	-4.92e-04	0.000215	4.43e-01	0.850	1.000	1.000	0.9022	0.0142	FALSE	2	-	-	S_Shelf	0
cg05451842	1.81e-04	-4.33e-05	0.000405	1.14e-01	0.630	1.000	1.000	0.0495	0.0101	FALSE	14	ITPK1;ITPK1;ITPK1	Body;Body;Body	Island	3
cg14797042	-1.79e-04	-5.34e-04	0.000175	3.21e-01	0.792	1.000	1.000	0.9291	0.0144	FALSE	16	-	-	-	0

## Sheet: Onions-garlic
Supplementary Table S1: Results of the general analysis for all food groups. All significant hits for FDR corrected P-values <0.1 are shown. If there were none, the 10 lowest P-values are shown.
probeID	BETA	lower_limit	upper_limit	P_VAL	p_fdr	p_bonf	p_bac_bonf	mean_beta	SD_beta	threshold_exc	CHR	UCSC_RefGene_Name	UCSC_RefGene_Group	Relation_to_UCSC_CpG_Island	flag
cg10399824	-6.43e-04	-8.60e-04	-4.27e-04	7.56e-09	0.00596	0.00596	0.000574	0.8897	0.0130	TRUE	10	GRK5	Body	-	0
cg07881041	-8.47e-05	-3.02e-04	1.33e-04	4.45e-01	1.00000	1.00000	1.000000	0.8874	0.0132	FALSE	19	PTPRS;PTPRS;PTPRS;PTPRS	Body;Body;Body;Body	N_Shore	2
cg23229610	2.79e-06	-3.06e-04	3.11e-04	9.86e-01	1.00000	1.00000	1.000000	0.9104	0.0182	FALSE	1	-	-	N_Shelf	0
cg03513874	-2.04e-04	-4.47e-04	3.92e-05	1.01e-01	1.00000	1.00000	1.000000	0.9022	0.0142	FALSE	2	-	-	S_Shelf	0
cg05451842	1.07e-04	-4.73e-05	2.61e-04	1.75e-01	1.00000	1.00000	1.000000	0.0495	0.0101	FALSE	14	ITPK1;ITPK1;ITPK1	Body;Body;Body	Island	3
cg14797042	5.11e-05	-1.92e-04	2.95e-04	6.81e-01	1.00000	1.00000	1.000000	0.9291	0.0144	FALSE	16	-	-	-	0
cg09838562	8.91e-05	-1.52e-04	3.31e-04	4.70e-01	1.00000	1.00000	1.000000	0.0376	0.0143	FALSE	6	JARID2;JARID2-AS1;JARID2	TSS1500;Body;Body	S_Shelf	4
cg25458538	-1.89e-04	-3.95e-04	1.65e-05	7.17e-02	1.00000	1.00000	1.000000	0.9126	0.0122	FALSE	1	PDE4DIP;PDE4DIP;PDE4DIP;PDE4DIP;PDE4DIP;NBPF20;NBPF9	Body;Body;Body;Body;Body;Body;Body	-	5
cg09261072	2.54e-05	-4.21e-04	4.72e-04	9.11e-01	1.00000	1.00000	1.000000	0.6462	0.0278	FALSE	15	MORF4L1;MORF4L1;MORF4L1;MORF4L1;MORF4L1	5'UTR;5'UTR;5'UTR;Body;Body	-	6
cg02404579	3.58e-04	-4.59e-06	7.21e-04	5.32e-02	1.00000	1.00000	1.000000	0.8190	0.0236	FALSE	16	TBC1D24;TBC1D24	5'UTR;5'UTR	S_Shore	7

## Sheet: Legumes
Supplementary Table S1: Results of the general analysis for all food groups. All significant hits for FDR corrected P-values <0.1 are shown. If there were none, the 10 lowest P-values are shown.
probeID	BETA	lower_limit	upper_limit	P_VAL	p_fdr	p_bonf	p_bac_bonf	mean_beta	SD_beta	threshold_exc	CHR	UCSC_RefGene_Name	UCSC_RefGene_Group	Relation_to_UCSC_CpG_Island	flag
cg07881041	6.20e-05	-9.81e-05	2.22e-04	0.44806	1	1	1	0.8874	0.0132	FALSE	19	PTPRS;PTPRS;PTPRS;PTPRS	Body;Body;Body;Body	N_Shore	2
cg23229610	6.04e-05	-1.66e-04	2.87e-04	0.60109	1	1	1	0.9104	0.0182	FALSE	1	-	-	N_Shelf	0
cg03513874	-7.89e-05	-2.58e-04	1.00e-04	0.38754	1	1	1	0.9022	0.0142	FALSE	2	-	-	S_Shelf	0
cg05451842	9.89e-05	-1.45e-05	2.12e-04	0.08756	1	1	1	0.0495	0.0101	FALSE	14	ITPK1;ITPK1;ITPK1	Body;Body;Body	Island	3
cg14797042	1.70e-05	-1.62e-04	1.96e-04	0.85294	1	1	1	0.9291	0.0144	FALSE	16	-	-	-	0
cg09838562	-3.09e-04	-4.86e-04	-1.32e-04	0.00064	1	1	1	0.0376	0.0143	FALSE	6	JARID2;JARID2-AS1;JARID2	TSS1500;Body;Body	S_Shelf	4
cg25458538	-6.03e-05	-2.12e-04	9.15e-05	0.43632	1	1	1	0.9126	0.0122	FALSE	1	PDE4DIP;PDE4DIP;PDE4DIP;PDE4DIP;PDE4DIP;NBPF20;NBPF9	Body;Body;Body;Body;Body;Body;Body	-	5
cg09261072	5.79e-05	-2.71e-04	3.87e-04	0.72981	1	1	1	0.6462	0.0278	FALSE	15	MORF4L1;MORF4L1;MORF4L1;MORF4L1;MORF4L1	5'UTR;5'UTR;5'UTR;Body;Body	-	6
cg02404579	1.67e-05	-2.52e-04	2.85e-04	0.90336	1	1	1	0.8190	0.0236	FALSE	16	TBC1D24;TBC1D24	5'UTR;5'UTR	S_Shore	7
cg04118974	-1.62e-04	-5.25e-04	2.01e-04	0.38282	1	1	1	0.6198	0.0411	FALSE	1	-	-	-	0

## Sheet: Total-fruits
Supplementary Table S1: Results of the general analysis for all food groups. All significant hits for FDR corrected P-values <0.1 are shown. If there were none, the 10 lowest P-values are shown.
probeID	BETA	lower_limit	upper_limit	P_VAL	p_fdr	p_bonf	p_bac_bonf	mean_beta	SD_beta	threshold_exc	CHR	UCSC_RefGene_Name	UCSC_RefGene_Group	Relation_to_UCSC_CpG_Island	flag
cg07881041	-8.57e-06	-1.87e-05	1.54e-06	0.0970	1	1	1	0.8874	0.0132	FALSE	19	PTPRS;PTPRS;PTPRS;PTPRS	Body;Body;Body;Body	N_Shore	2
cg23229610	-1.38e-05	-2.81e-05	4.71e-07	0.0583	1	1	1	0.9104	0.0182	FALSE	1	-	-	N_Shelf	0
cg03513874	4.92e-06	-6.40e-06	1.62e-05	0.3945	1	1	1	0.9022	0.0142	FALSE	2	-	-	S_Shelf	0
cg05451842	3.96e-06	-3.21e-06	1.11e-05	0.2793	1	1	1	0.0495	0.0101	FALSE	14	ITPK1;ITPK1;ITPK1	Body;Body;Body	Island	3
cg14797042	-1.80e-06	-1.31e-05	9.55e-06	0.7558	1	1	1	0.9291	0.0144	FALSE	16	-	-	-	0
cg09838562	-5.85e-06	-1.71e-05	5.39e-06	0.3079	1	1	1	0.0376	0.0143	FALSE	6	JARID2;JARID2-AS1;JARID2	TSS1500;Body;Body	S_Shelf	4
cg25458538	-1.49e-06	-1.11e-05	8.10e-06	0.7604	1	1	1	0.9126	0.0122	FALSE	1	PDE4DIP;PDE4DIP;PDE4DIP;PDE4DIP;PDE4DIP;NBPF20;NBPF9	Body;Body;Body;Body;Body;Body;Body	-	5
cg09261072	4.23e-06	-1.66e-05	2.50e-05	0.6903	1	1	1	0.6462	0.0278	FALSE	15	MORF4L1;MORF4L1;MORF4L1;MORF4L1;MORF4L1	5'UTR;5'UTR;5'UTR;Body;Body	-	6
cg02404579	-4.91e-06	-2.18e-05	1.20e-05	0.5690	1	1	1	0.8190	0.0236	FALSE	16	TBC1D24;TBC1D24	5'UTR;5'UTR	S_Shore	7
cg04118974	6.74e-07	-2.23e-05	2.36e-05	0.9542	1	1	1	0.6198	0.0411	FALSE	1	-	-	-	0

[truncated: 28 more sheets: Nuts-seeds, Milk, Yogurt, Cheese, Cream, Grain-products, Whole-grain-products, Total-meat, Fresh-red-meat, Processed-meat, Total-fish, Eggs, Plant-oils, Butter, Margarine, Total-sweets, Cakes, Sugar-sweetened-beverages, Coffee, Tea …]
