# Supplementary material for: Association between Usual Dietary Intake of Food Groups and DNA Methylation and Effect Modification by Metabotype in the KORA FF4 Cohort
Source: Life (Basel). 2022 Jul 15;12(7):1064. doi: 10.3390/life12071064 (PMC9318948; doi:10.3390/life12071064)
Supplement: Supplementary file 1 [file life-12-01064-s001.zip › life-1794131-supplementary/Suppl_tables/TableS2_Supplementary Material.xlsx]

## Sheet: Total Vegetables
Supplementary Table S2: Results of interaction analysis for all food groups with at least one significant hit with FDR corrected P-values in the interaction term of <0.1
probeID	N_samp	BETA_nutr_in_mtype1	SE_nutr_in_mtype1	p_fdr_in_mtype1	p_interact_fdr_mtype2	beta_mtype2	se_mtype2	p_fdr_mtype2	p_interact_fdr_mtype3	beta_mtype3	se_mtype3	p_fdr_mtype3	mean_beta	SD_beta	CHR	UCSC_RefGene_Name	UCSC_RefGene_Group	Relation_to_UCSC_CpG_Island	flag
cg00982622	1244	-2.46e-06	1.64e-05	0.9896	1	8.44e-06	2.10e-05	0.773	0.0348	-2.62e-04	4.58e-05	5.19e-08	0.778	0.0239	15	LOC101927286	Body	-	0
cg23665837	1261	-6.22e-05	1.18e-05	0.0975	1	-1.72e-05	1.54e-05	0.773	1	-3.48e-05	3.32e-05	3.93e-01	0.912	0.0173	3	MCCC1	Body	S_Shore	0
cg01038950	1255	1.58e-05	1.73e-05	0.9127	1	8.33e-06	2.25e-05	0.773	0.0348	-2.62e-04	4.84e-05	1.56e-07	0.800	0.0310	10	-	-	-	0
cg11321582	1254	-1.73e-04	3.33e-05	0.0975	1	-1.26e-05	4.35e-05	0.773	1	-2.92e-05	9.37e-05	7.56e-01	0.831	0.0527	2	COPS8;COPS8	3'UTR;3'UTR	-	0

## Sheet: Root vegetables
Supplementary Table S2: Results of interaction analysis for all food groups with at least one significant hit with FDR corrected P-values in the interaction term of <0.1
probeID	N_samp	BETA_nutr_in_mtype1	SE_nutr_in_mtype1	p_fdr_in_mtype1	p_interact_fdr_mtype2	beta_mtype2	se_mtype2	p_fdr_mtype2	p_interact_fdr_mtype3	beta_mtype3	se_mtype3	p_fdr_mtype3	mean_beta	SD_beta	CHR	UCSC_RefGene_Name	UCSC_RefGene_Group	Relation_to_UCSC_CpG_Island	flag
cg18287882	1258	-1.44e-04	2.84e-05	0.0967	1	3.06e-05	4.99e-05	0.714	1	-1.79e-04	0.000120	1.93e-01	0.9087	0.0165	2	C2orf83;C2orf83	TSS1500;TSS1500	-	0
cg06049432	1253	1.73e-05	2.78e-05	0.9859	1	2.10e-05	4.86e-05	0.714	0.00587	-6.80e-04	0.000118	6.34e-08	0.9038	0.0159	20	-	-	-	0
cg07427336	1261	-1.46e-04	2.80e-05	0.0611	1	-3.66e-05	4.91e-05	0.714	1	-4.96e-05	0.000119	6.76e-01	0.8705	0.0211	7	AUTS2;AUTS2	Body;Body	-	0
cg07363657	1260	-1.33e-04	2.40e-05	0.0135	1	-6.39e-05	4.21e-05	0.714	1	-5.44e-05	0.000102	6.76e-01	0.8964	0.0138	1	-	-	-	0
cg03278568	1218	1.54e-04	1.04e-04	0.9605	1	6.89e-05	1.88e-04	0.714	0.0327	-2.41e-03	0.000467	9.89e-07	0.7329	0.0586	5	ADAMTS16	Body	-	0
cg04304036	1261	-3.50e-04	6.29e-05	0.0135	1	-6.71e-05	1.10e-04	0.714	1	-3.98e-04	0.000267	1.93e-01	0.3498	0.0652	16	SLC7A6;SLC7A6;SLC7A6OS	3'UTR;3'UTR;3'UTR	-	0
cg25997660	1149	-8.24e-05	6.03e-05	0.9653	1	6.40e-05	1.07e-04	0.714	0.09341	1.22e-03	0.000249	2.58e-06	0.0291	0.0322	10	GLUD1P7;BMS1P5	TSS200;Body	Island	0

## Sheet: Cabbage vegetables
Supplementary Table S2: Results of interaction analysis for all food groups with at least one significant hit with FDR corrected P-values in the interaction term of <0.1
probeID	N_samp	BETA_nutr_in_mtype1	SE_nutr_in_mtype1	p_fdr_in_mtype1	p_interact_fdr_mtype2	beta_mtype2	se_mtype2	p_fdr_mtype2	p_interact_fdr_mtype3	beta_mtype3	se_mtype3	p_fdr_mtype3	mean_beta	SD_beta	CHR	UCSC_RefGene_Name	UCSC_RefGene_Group	Relation_to_UCSC_CpG_Island	flag
cg16451155	1257	-1.00e-03	2.22e-04	0.0875	0.8518	-3.85e-04	2.19e-04	3.73e-01	0.5735	2.24e-04	4.27e-04	0.83626	0.54269	0.04884	10	-	-	-	0
cg24855228	1259	1.50e-03	3.21e-04	0.0716	0.8683	6.54e-04	3.21e-04	2.89e-01	0.7829	4.65e-04	6.35e-04	0.73164	0.18326	0.06683	5	-	-	-	0
cg06766568	1251	-4.96e-04	1.09e-04	0.0801	0.7412	-1.08e-04	1.14e-04	7.71e-01	0.4767	2.39e-04	2.14e-04	0.62439	0.85927	0.02256	6	-	-	-	0
cg15648715	1255	2.30e-04	5.05e-05	0.0801	0.4354	-2.93e-05	5.04e-05	8.15e-01	0.6384	-1.11e-05	9.81e-05	0.95240	0.05260	0.01103	19	MAP4K1;MAP4K1;EIF3K;EIF3K;EIF3K	TSS200;TSS200;TSS1500;TSS1500;TSS1500	N_Shore	0
cg06252290	1259	9.92e-04	3.05e-04	0.3481	0.6876	-1.72e-04	3.05e-04	8.15e-01	0.0507	-2.61e-03	5.94e-04	0.00104	0.54301	0.06648	4	CDS1	Body	-	0
cg23160569	1261	-3.49e-04	7.07e-05	0.0445	0.2899	6.07e-05	7.06e-05	7.71e-01	0.7846	-1.25e-04	1.37e-04	0.70081	0.91286	0.01493	3	PIK3R4	Body	-	0
cg02828197	1253	-8.18e-04	1.84e-04	0.0983	0.8981	-3.77e-04	1.84e-04	2.89e-01	0.8155	-2.94e-04	3.64e-04	0.72622	0.82312	0.03811	7	-	-	-	0
cg08927728	1259	1.28e-03	2.70e-04	0.0641	0.7597	3.70e-04	2.69e-04	5.03e-01	0.5045	-4.66e-04	5.25e-04	0.70081	0.61729	0.05631	1	GLIS1	Body	-	0
cg05305046	1259	1.29e-03	2.87e-04	0.0912	0.6035	4.65e-05	2.87e-04	8.82e-01	0.7604	3.02e-04	5.59e-04	0.83626	0.32011	0.06006	5	CARD6	TSS200	-	0
cg06765514	1261	3.49e-04	7.53e-05	0.0716	0.8388	1.32e-04	7.52e-05	3.73e-01	0.6977	3.84e-05	1.47e-04	0.95240	0.06002	0.01578	9	PIP5KL1;PIP5KL1	Body;TSS200	Island	0
cg20784955	1249	-5.28e-04	1.15e-04	0.0741	0.7952	-1.60e-04	1.16e-04	5.03e-01	0.4389	2.92e-04	2.25e-04	0.60410	0.87169	0.02391	5	-	-	-	0
cg24882726	1254	-7.38e-04	1.64e-04	0.0875	0.6111	-5.48e-05	1.66e-04	8.20e-01	0.4736	3.64e-04	3.18e-04	0.62439	0.83520	0.03724	3	-	-	-	0
cg23923117	1257	-8.52e-04	1.74e-04	0.0445	0.5804	-8.73e-05	1.74e-04	8.15e-01	0.5947	6.80e-05	3.38e-04	0.95240	0.67660	0.03973	2	-	-	-	0
cg06828646	1260	2.84e-04	6.11e-05	0.0716	0.6085	2.91e-05	6.10e-05	8.15e-01	0.7761	8.47e-05	1.19e-04	0.73198	0.91765	0.01279	16	-	-	N_Shelf	0
cg19341992	1261	1.27e-03	2.73e-04	0.0716	0.8013	4.09e-04	2.72e-04	4.63e-01	0.8936	7.59e-04	5.31e-04	0.60410	0.41799	0.05723	12	FAM90A1	TSS1500	-	0
cg21515402	1257	-1.17e-03	2.50e-04	0.0716	0.6364	-1.63e-04	2.49e-04	8.15e-01	0.5321	3.68e-04	4.90e-04	0.73164	0.63731	0.05359	15	-	-	-	0
cg06610223	1260	-6.13e-04	1.36e-04	0.0888	0.6983	-1.04e-04	1.36e-04	7.87e-01	0.634	4.27e-05	2.65e-04	0.95240	0.86822	0.02795	17	ASB16	Body	N_Shore	3
cg19219750	1254	8.51e-04	1.87e-04	0.0801	0.6242	8.54e-05	1.87e-04	8.15e-01	0.6467	-2.38e-05	3.63e-04	0.97123	0.17993	0.03899	5	CDH6	TSS200	N_Shore	0
cg26178526	1259	1.39e-03	3.09e-04	0.0888	0.7412	3.16e-04	3.08e-04	7.28e-01	0.8303	5.77e-04	6.01e-04	0.69903	0.38482	0.06742	12	-	-	-	0
cg02969706	1261	-6.91e-04	1.53e-04	0.0824	0.856	-2.70e-04	1.52e-04	3.73e-01	0.5255	2.55e-04	2.97e-04	0.70569	0.78743	0.03286	2	LOC150622	TSS1500	-	0
cg21647975	1258	-2.83e-04	6.18e-05	0.0741	0.9357	-1.64e-04	6.17e-05	2.16e-01	0.8514	-1.36e-04	1.20e-04	0.62439	0.06785	0.01329	2	CIR1;SCRN3	TSS200;5'UTR	-	0
cg00067414	1261	2.15e-04	3.94e-05	0.0154	0.1034	-4.83e-05	3.94e-05	6.09e-01	0.4086	-8.20e-05	7.67e-05	0.63995	0.03735	0.00824	6	MTHFD1L	Body	Island	0
cg01564892	1260	-9.29e-05	4.46e-05	0.7128	0.0586	2.30e-04	4.45e-05	2.39e-05	0.6543	1.12e-04	8.67e-05	0.60410	0.03740	0.00957	9	DFNB31;DFNB31	5'UTR;1stExon	Island	0
cg22614518	1257	-4.31e-04	8.16e-05	0.0269	0.808	-1.78e-04	8.15e-05	2.69e-01	0.8649	-2.50e-04	1.59e-04	0.60410	0.91459	0.01706	7	PHTF2;PHTF2;PHTF2;PHTF2;PHTF2	Body;Body;Body;Body;Body	-	0
cg03016675	1260	-1.35e-03	3.02e-04	0.093	0.8135	-4.24e-04	3.02e-04	5.03e-01	0.6074	2.12e-04	5.88e-04	0.91551	0.44512	0.06526	7	-	-	-	0
cg15518001	1251	-8.86e-04	1.98e-04	0.0912	0.5861	-2.06e-05	1.97e-04	9.17e-01	0.9011	-5.38e-04	3.84e-04	0.60410	0.87680	0.04167	16	PHLPP2;PHLPP2	Body;Body	-	0
cg01841471	1257	-1.21e-03	2.43e-04	0.0445	0.6209	-2.12e-04	2.43e-04	7.71e-01	0.2197	1.33e-03	4.73e-04	0.12434	0.58345	0.05098	13	-	-	S_Shelf	0
cg26797879	1261	-1.23e-03	2.73e-04	0.0904	0.661	-1.50e-04	2.73e-04	8.15e-01	0.6119	1.65e-04	5.32e-04	0.92314	0.55124	0.06085	14	NRXN3;NRXN3	Body;Body	-	0
cg26969652	1261	-1.13e-03	2.46e-04	0.0741	0.7113	-2.23e-04	2.45e-04	7.71e-01	0.5351	3.66e-04	4.78e-04	0.73164	0.45235	0.05870	8	PCMTD1	5'UTR	-	0
cg21016348	1260	-2.74e-04	5.86e-05	0.0716	0.3788	4.48e-05	5.85e-05	7.87e-01	0.8237	-1.15e-04	1.14e-04	0.68715	0.92169	0.01220	11	SF1;SF1;SF1;SF1;SF1;SF1;SF1;SF1	Body;Body;Body;Body;Body;Body;Body;Body	-	0
cg24110184	1260	-8.86e-04	1.86e-04	0.0641	0.6391	-1.35e-04	1.86e-04	7.97e-01	0.7046	-1.32e-04	3.63e-04	0.91551	0.79019	0.04108	3	DOCK3	Body	S_Shelf	0
cg01772945	1260	-1.74e-03	3.76e-04	0.0716	0.606	-1.52e-04	3.75e-04	8.18e-01	0.6881	-1.53e-04	7.31e-04	0.95240	0.72327	0.08311	7	ZNF107;ZNF107	3'UTR;3'UTR	-	0
cg20561564	1252	-1.31e-03	2.40e-04	0.0154	0.606	-2.80e-04	2.40e-04	6.32e-01	0.378	6.30e-04	4.68e-04	0.60410	0.66909	0.05185	9	-	-	-	0
cg13503268	1261	-2.95e-04	6.34e-05	0.0716	0.4937	1.14e-05	6.33e-05	8.82e-01	0.8193	-1.20e-04	1.23e-04	0.69903	0.93027	0.01322	9	-	-	S_Shelf	0
cg10776186	1261	1.04e-03	2.23e-04	0.0716	0.0933	-5.10e-04	2.22e-04	2.50e-01	0.999	1.03e-03	4.33e-04	0.29297	0.58683	0.06304	13	NUPL1;NUPL1	TSS1500;TSS1500	Island	0
cg12809084	1261	-3.50e-04	7.49e-05	0.0716	0.6973	-6.88e-05	7.48e-05	7.71e-01	0.7768	-1.06e-04	1.46e-04	0.73164	0.91095	0.01593	1	PCNXL2	Body	-	0
cg12970547	1256	4.54e-04	9.29e-05	0.0448	0.4026	-3.62e-05	9.28e-05	8.18e-01	0.8391	2.18e-04	1.81e-04	0.62439	0.11877	0.02383	8	-	-	-	0
cg08921926	1258	6.02e-04	1.23e-04	0.0445	0.5408	3.19e-05	1.23e-04	8.48e-01	0.8785	3.49e-04	2.40e-04	0.60410	0.08943	0.02590	15	ARIH1	TSS1500	N_Shore	0
cg21178573	1260	-1.58e-03	3.71e-04	0.1139	0.0933	9.40e-04	3.70e-04	2.33e-01	0.6607	1.01e-04	7.21e-04	0.95240	0.46954	0.07675	14	-	-	-	0
cg07573057	1238	-2.82e-04	6.51e-05	0.1027	0.0933	1.58e-04	6.47e-05	2.42e-01	0.6586	1.30e-05	1.26e-04	0.95240	0.08840	0.01386	8	SNX16;SNX16;SNX16	5'UTR;5'UTR;5'UTR	Island	0
cg25178421	1261	-4.91e-04	1.10e-04	0.093	0.7342	-1.04e-04	1.10e-04	7.71e-01	0.667	8.90e-07	2.14e-04	0.99668	0.83829	0.02390	5	ERGIC1	Body	-	0
cg25610428	1253	-9.24e-04	1.89e-04	0.0445	0.77	-2.97e-04	1.88e-04	4.15e-01	0.8431	-4.53e-04	3.68e-04	0.62439	0.70027	0.04285	1	LCE1E	TSS1500	-	0
cg17280849	1259	-5.64e-04	1.26e-04	0.0912	0.856	-2.18e-04	1.25e-04	3.73e-01	0.8184	-2.15e-04	2.44e-04	0.70081	0.77027	0.03420	2	LOC105616981	Body	-	0
cg22661531	1254	-6.34e-04	1.38e-04	0.0741	0.6228	-6.97e-05	1.38e-04	8.15e-01	0.5599	1.76e-04	2.75e-04	0.77199	0.80341	0.02923	19	-	-	S_Shelf	0
cg03756113	1256	-1.11e-03	2.49e-04	0.093	0.4613	1.26e-04	2.49e-04	8.15e-01	0.9643	-9.15e-04	4.86e-04	0.55301	0.67789	0.05388	5	-	-	-	0
cg07724905	1258	4.61e-04	9.64e-05	0.0622	0.6035	4.46e-05	9.62e-05	8.15e-01	0.4508	-2.10e-04	1.87e-04	0.62439	0.83601	0.02024	11	LOC341056	TSS1500	-	0
cg03738915	1255	-1.03e-03	2.29e-04	0.0912	0.8556	-3.92e-04	2.29e-04	3.73e-01	0.8686	-5.27e-04	4.46e-04	0.62439	0.48206	0.04733	10	DIP2C	Body	N_Shore	0
cg20634498	1258	-1.64e-03	3.21e-04	0.0445	0.5964	-2.39e-04	3.20e-04	7.87e-01	0.887	-1.01e-03	6.24e-04	0.60410	0.28399	0.06654	2	FOXI3	Body	N_Shore	0
cg08552189	1253	-1.08e-03	2.16e-04	0.0445	0.8399	-4.62e-04	2.16e-04	2.70e-01	0.5716	1.48e-04	4.30e-04	0.91551	0.76068	0.04509	16	VAT1L	Body	-	0
cg27639546	1257	-1.15e-03	2.35e-04	0.0445	0.7154	-2.98e-04	2.34e-04	5.82e-01	0.7638	-3.19e-04	4.83e-04	0.76791	0.73433	0.04950	20	CDH4;CDH4;CDH4	Body;Body;5'UTR	-	0
cg06102690	1258	9.15e-04	1.81e-04	0.0445	0.9156	5.21e-04	1.80e-04	1.63e-01	0.9316	6.74e-04	3.51e-04	0.55301	0.16429	0.03950	4	CCDC149	TSS200	-	2
cg06892726	1259	4.37e-04	8.50e-05	0.0428	0.3782	-3.05e-05	8.48e-05	8.20e-01	0.7651	1.50e-04	1.65e-04	0.70081	0.08001	0.01769	6	HFE;HFE;HFE;HFE;HFE;HFE;HFE;HFE;HFE;HFE;HFE;HFE;HFE;HFE;HFE;HFE;HFE;HFE	1stExon;1stExon;1stExon;5'UTR;1stExon;5'UTR;5'UTR;1stExon;5'UTR;1stExon;5'UTR;5'UTR;1stExon;1stExon;5'UTR;5'UTR;5'UTR;1stExon	-	0
cg17609175	1260	-1.41e-03	3.15e-04	0.093	0.6602	-1.62e-04	3.15e-04	8.15e-01	0.6956	-9.72e-05	6.13e-04	0.95240	0.67005	0.06654	8	-	-	-	0
cg11144842	1257	5.91e-04	1.22e-04	0.0514	0.6067	7.86e-05	1.22e-04	8.15e-01	0.973	5.15e-04	2.37e-04	0.41440	0.14225	0.02720	6	ALDH5A1;ALDH5A1	Body;Body	-	0
cg03268699	1257	-5.68e-04	1.25e-04	0.0801	0.8657	-2.36e-04	1.25e-04	3.73e-01	0.9292	-3.98e-04	2.43e-04	0.60410	0.74111	0.03478	1	NOS1AP;NOS1AP;NOS1AP	TSS1500;Body;Body	-	0
cg24532083	1257	-1.04e-03	2.25e-04	0.0716	0.9044	-5.17e-04	2.25e-04	2.50e-01	0.8889	-6.07e-04	4.37e-04	0.60410	0.42645	0.05142	3	-	-	-	0
cg19978170	1253	-7.58e-04	1.64e-04	0.0716	0.7318	-1.80e-04	1.63e-04	6.82e-01	0.6992	-7.72e-06	3.66e-04	0.99515	0.84112	0.03451	6	-	-	-	0
cg11527930	1261	-1.81e-03	3.65e-04	0.0445	0.6077	-2.81e-04	3.65e-04	7.87e-01	0.9834	-1.96e-03	7.11e-04	0.12434	0.64331	0.07545	5	-	-	-	0
cg15856003	1259	-5.35e-04	1.16e-04	0.0716	0.1474	1.99e-04	1.15e-04	3.73e-01	0.6734	-2.60e-05	2.25e-04	0.95240	0.88045	0.02419	1	-	-	-	0
cg12695122	1260	-1.67e-03	3.33e-04	0.0445	0.3804	1.36e-04	3.32e-04	8.18e-01	0.6762	-2.16e-04	6.47e-04	0.91551	0.60974	0.06969	5	SEMA5A	Body	-	0
cg13845800	1255	5.37e-04	1.07e-04	0.0445	0.3515	-6.41e-05	1.07e-04	8.15e-01	0.7058	1.07e-04	2.07e-04	0.83626	0.77233	0.02269	9	-	-	-	0
cg17932109	1259	-5.23e-04	1.15e-04	0.0815	0.4419	5.83e-05	1.15e-04	8.15e-01	0.5877	1.01e-04	2.24e-04	0.88790	0.81202	0.02558	1	-	-	-	0
cg11945292	1258	1.09e-03	1.98e-04	0.0154	0.6686	3.18e-04	1.97e-04	4.07e-01	0.9984	1.08e-03	3.85e-04	0.12434	0.23134	0.04671	4	CCDC149	TSS200	-	2
cg10560079	1259	1.60e-03	3.48e-04	0.0716	0.606	1.34e-04	3.47e-04	8.18e-01	0.3611	-1.41e-03	6.76e-04	0.43597	0.13868	0.07473	2	TMEM194B	Body	N_Shore	0
cg14595059	1257	1.19e-04	2.51e-05	0.07	0.4608	-6.41e-06	2.50e-05	8.48e-01	0.378	-8.35e-05	4.86e-05	0.60410	0.00875	0.00537	17	ATAD5	TSS200	Island	0
cg05191201	1259	-2.40e-04	5.37e-05	0.0912	0.7782	-6.46e-05	5.36e-05	6.12e-01	0.9433	-1.78e-04	1.04e-04	0.60410	0.95485	0.01238	7	-	-	-	0
cg04183158	1259	-1.18e-03	2.25e-04	0.0269	0.4608	-5.91e-05	2.24e-04	8.48e-01	0.5264	2.42e-04	4.50e-04	0.83626	0.87785	0.04869	11	AP2A2	3'UTR	S_Shore	0
cg14928617	1260	-4.40e-04	8.84e-05	0.0445	0.6067	-6.89e-05	8.83e-05	7.87e-01	0.4086	2.25e-04	1.72e-04	0.60410	0.92857	0.01832	3	PRR23B	TSS1500	S_Shore	0
cg20353496	1253	1.76e-04	3.85e-05	0.0741	0.464	-1.38e-05	3.87e-05	8.20e-01	0.6136	-1.71e-05	7.41e-05	0.95240	0.00935	0.00798	20	FAM110A;FAM110A;FAM110A	TSS200;5'UTR;5'UTR	Island	0
cg11429271	1261	1.69e-03	3.51e-04	0.0555	0.7618	5.16e-04	3.51e-04	4.70e-01	0.4255	-8.69e-04	6.83e-04	0.60410	0.27948	0.07583	15	C15orf48;C15orf48	TSS1500;TSS1500	N_Shore	0
cg04080282	1256	1.34e-03	2.87e-04	0.0716	0.1474	-4.88e-04	2.88e-04	3.73e-01	0.7975	4.66e-04	5.58e-04	0.71401	0.18174	0.06153	7	PON3	TSS1500	Island	0
cg17286244	1260	1.83e-03	3.96e-04	0.0716	0.6067	1.67e-04	3.96e-04	8.18e-01	0.596	-2.58e-04	7.71e-04	0.91551	0.54859	0.08537	15	MIR548H4;SPESP1;NOX5	Body;TSS1500;TSS1500	Island	0
cg08075528	1258	-9.50e-05	2.06e-05	0.0716	0.8247	-3.36e-05	2.06e-05	4.06e-01	0.8144	-3.59e-05	4.09e-05	0.70081	0.98776	0.00433	19	CSNK1G2	5'UTR	Island	0
cg14218838	1260	-1.27e-04	2.60e-05	0.0445	0.4354	5.56e-06	2.60e-05	8.73e-01	0.6992	-2.05e-05	5.07e-05	0.91551	0.98374	0.00537	6	-	-	N_Shore	0
cg19529696	1259	9.94e-05	2.19e-05	0.0824	0.6973	1.73e-05	2.19e-05	7.87e-01	0.5429	-3.14e-05	4.27e-05	0.73164	0.01016	0.00469	7	ABCF2;ABCF2	TSS200;TSS200	Island	0
cg14220678	1230	-4.70e-04	1.06e-04	0.093	0.4613	5.54e-05	1.06e-04	8.15e-01	0.3871	3.72e-04	2.04e-04	0.57342	0.96404	0.02200	1	CCDC17	Body	Island	0
cg11840833	1257	1.18e-04	2.56e-05	0.0716	0.4026	-1.63e-05	2.55e-05	8.15e-01	0.6119	-1.18e-05	4.97e-05	0.95240	0.00807	0.00528	14	SLC25A29;SLC25A29;SLC25A29;SLC25A29;SLC25A29;MIR345;SLC25A29;SLC25A29;SLC25A29	1stExon;1stExon;1stExon;1stExon;5'UTR;TSS1500;5'UTR;5'UTR;5'UTR	Island	0
cg02343715	1258	-7.25e-04	1.61e-04	0.0872	0.7387	-1.64e-04	1.60e-04	7.28e-01	0.8526	-3.44e-04	3.12e-04	0.62439	0.77488	0.03554	5	COL23A1	Body	S_Shelf	0
cg20786706	1240	-7.17e-04	1.55e-04	0.0722	0.5644	-2.69e-05	1.54e-04	8.82e-01	0.6744	-3.83e-05	3.01e-04	0.95240	0.91693	0.03302	6	-	-	-	0
cg01275038	1260	-1.51e-03	3.31e-04	0.0741	0.6204	-1.60e-04	3.30e-04	8.15e-01	0.9066	-9.54e-04	6.43e-04	0.60410	0.62416	0.07144	4	SORCS2	Body	-	0
cg13430225	1260	2.94e-04	6.15e-05	0.0622	0.8835	1.39e-04	6.14e-05	2.50e-01	0.8683	1.60e-04	1.20e-04	0.60410	0.01571	0.01318	1	CPT2;CPT2	1stExon;5'UTR	Island	0
cg24352805	1260	1.41e-04	2.99e-05	0.0681	0.6832	2.64e-05	2.99e-05	7.71e-01	0.8848	8.24e-05	5.82e-05	0.60410	0.01994	0.00651	10	FRAT1	TSS1500	Island	0
cg10502904	1256	-2.31e-04	4.84e-05	0.0622	0.4354	1.69e-05	4.91e-05	8.20e-01	0.4149	1.31e-04	9.41e-05	0.60410	0.97478	0.01018	10	MGMT	3'UTR	-	0

## Sheet: Mushrooms
Supplementary Table S2: Results of interaction analysis for all food groups with at least one significant hit with FDR corrected P-values in the interaction term of <0.1
probeID	N_samp	BETA_nutr_in_mtype1	SE_nutr_in_mtype1	p_fdr_in_mtype1	p_interact_fdr_mtype2	beta_mtype2	se_mtype2	p_fdr_mtype2	p_interact_fdr_mtype3	beta_mtype3	se_mtype3	p_fdr_mtype3	mean_beta	SD_beta	CHR	UCSC_RefGene_Name	UCSC_RefGene_Group	Relation_to_UCSC_CpG_Island	flag
cg14678786	1247	0.000116	0.001037	0.996	1	2.27e-03	0.001134	0.0918	0.0546	0.02020	0.003553	3.29e-08	0.1381	0.0583	18	PIK3C3;PIK3C3	TSS1500;TSS1500	-	0
cg20023120	1257	0.000629	0.000179	0.65	1	8.04e-05	0.000186	0.6663	0.0895	-0.00267	0.000608	1.24e-05	0.0296	0.0105	11	-	-	N_Shore	0

## Sheet: Legumes
Supplementary Table S2: Results of interaction analysis for all food groups with at least one significant hit with FDR corrected P-values in the interaction term of <0.1
probeID	N_samp	BETA_nutr_in_mtype1	SE_nutr_in_mtype1	p_fdr_in_mtype1	p_interact_fdr_mtype2	beta_mtype2	se_mtype2	p_fdr_mtype2	p_interact_fdr_mtype3	beta_mtype3	se_mtype3	p_fdr_mtype3	mean_beta	SD_beta	CHR	UCSC_RefGene_Name	UCSC_RefGene_Group	Relation_to_UCSC_CpG_Island	flag
cg10341268	1260	-0.000315	0.000304	1	1	3.63e-05	0.000387	0.925	0.0711	0.00430	0.000841	9.71e-07	0.767	0.0406	8	TNFRSF10A	Body	-	0
cg20846962	1232	-0.000275	0.000176	1	1	2.88e-05	0.000226	0.925	0.0711	0.00244	0.000489	9.71e-07	0.059	0.0204	19	NLRP11;NLRP11	Body;Body	-	0
cg19442702	1259	0.000234	0.000104	1	1	-1.47e-04	0.000133	0.807	0.0647	-0.00142	0.000289	9.71e-07	0.966	0.0123	5	AHRR	Body	-	0

## Sheet: Total fruits
Supplementary Table S2: Results of interaction analysis for all food groups with at least one significant hit with FDR corrected P-values in the interaction term of <0.1
probeID	N_samp	BETA_nutr_in_mtype1	SE_nutr_in_mtype1	p_fdr_in_mtype1	p_interact_fdr_mtype2	beta_mtype2	se_mtype2	p_fdr_mtype2	p_interact_fdr_mtype3	beta_mtype3	se_mtype3	p_fdr_mtype3	mean_beta	SD_beta	CHR	UCSC_RefGene_Name	UCSC_RefGene_Group	Relation_to_UCSC_CpG_Island	flag
cg12753851	1241	-7.04e-05	2.81e-05	1	0.0582	0.000127	2.67e-05	2.03e-06	1	1.71e-05	5.27e-05	0.746	0.101	0.0459	1	ZNF684	TSS1500	N_Shore	0

## Sheet: Nuts & seeds
Supplementary Table S2: Results of interaction analysis for all food groups with at least one significant hit with FDR corrected P-values in the interaction term of <0.1
probeID	N_samp	BETA_nutr_in_mtype1	SE_nutr_in_mtype1	p_fdr_in_mtype1	p_interact_fdr_mtype2	beta_mtype2	se_mtype2	p_fdr_mtype2	p_interact_fdr_mtype3	beta_mtype3	se_mtype3	p_fdr_mtype3	mean_beta	SD_beta	CHR	UCSC_RefGene_Name	UCSC_RefGene_Group	Relation_to_UCSC_CpG_Island	flag
cg18253885	1257	0.000371	2.08e-04	0.985	0.928	-4.67e-05	2.02e-04	0.983	0.0611	-0.001604	0.000313	1.03e-06	0.693	0.0381	4	PPARGC1A	TSS1500	-	0
cg12659287	1257	-0.000294	9.14e-05	0.985	0.917	1.85e-06	8.89e-05	0.983	0.0175	0.000630	0.000137	4.57e-06	0.917	0.0163	7	TRRAP	Body	-	0
cg12991024	1261	-0.000179	8.50e-05	0.985	0.917	1.75e-04	8.25e-05	0.101	0.0747	0.000608	0.000127	2.91e-06	0.892	0.0152	9	SEC16A;SEC16A	Body;Body	Island	0

## Sheet: Yogurt
Supplementary Table S2: Results of interaction analysis for all food groups with at least one significant hit with FDR corrected P-values in the interaction term of <0.1
probeID	N_samp	BETA_nutr_in_mtype1	SE_nutr_in_mtype1	p_fdr_in_mtype1	p_interact_fdr_mtype2	beta_mtype2	se_mtype2	p_fdr_mtype2	p_interact_fdr_mtype3	beta_mtype3	se_mtype3	p_fdr_mtype3	mean_beta	SD_beta	CHR	UCSC_RefGene_Name	UCSC_RefGene_Group	Relation_to_UCSC_CpG_Island	flag
cg01476222	1260	7.14e-05	2.16e-05	0.856	0.0179	-1.14e-04	2.60e-05	3.16e-05	0.7673	-5.15e-05	4.92e-05	2.95e-01	0.834	0.0279	11	TRAF6;TRAF6	Body;Body	-	0
cg01208430	1257	1.03e-04	5.30e-05	0.952	1	-5.13e-05	6.39e-05	4.22e-01	0.00637	-6.61e-04	1.21e-04	1.59e-07	0.646	0.0608	14	-	-	-	0
cg20627903	1259	6.04e-05	2.14e-05	0.909	0.0897	-1.10e-04	2.58e-05	3.16e-05	0.7087	-8.19e-05	4.88e-05	1.40e-01	0.814	0.0285	13	-	-	S_Shelf	0

## Sheet: Cheese
Supplementary Table S2: Results of interaction analysis for all food groups with at least one significant hit with FDR corrected P-values in the interaction term of <0.1
probeID	N_samp	BETA_nutr_in_mtype1	SE_nutr_in_mtype1	p_fdr_in_mtype1	p_interact_fdr_mtype2	beta_mtype2	se_mtype2	p_fdr_mtype2	p_interact_fdr_mtype3	beta_mtype3	se_mtype3	p_fdr_mtype3	mean_beta	SD_beta	CHR	UCSC_RefGene_Name	UCSC_RefGene_Group	Relation_to_UCSC_CpG_Island	flag
cg05431171	1258	4.00e-05	6.19e-05	1	0.962	-4.94e-05	6.13e-05	0.911	0.07663	-0.000611	1.30e-04	1.07e-05	0.69629	0.02938	6	TEAD3	5'UTR	N_Shelf	0
cg20715809	1259	4.51e-05	5.88e-05	1	0.948	-7.07e-05	5.81e-05	0.808	0.05219	-0.000618	1.24e-04	4.32e-06	0.71495	0.02634	15	-	-	-	0
cg15379294	1255	9.08e-05	5.51e-05	1	0.932	-6.88e-05	5.43e-05	0.808	0.02049	-0.000578	1.16e-04	4.32e-06	0.79484	0.02415	3	POLR2H;CLCN2;CLCN2;CLCN2;CLCN2	TSS1500;Body;Body;Body;Body	N_Shore	0
cg26413730	1261	8.53e-05	5.26e-05	1	0.927	-8.31e-05	5.19e-05	0.808	0.09743	-0.000440	1.11e-04	9.70e-05	0.65091	0.02709	17	SEPT9;SEPT9;SEPT9;SEPT9;SEPT9	5'UTR;5'UTR;Body;Body;Body	-	0
cg10963793	1260	-4.28e-04	1.79e-04	1	0.927	1.24e-04	1.77e-04	0.951	0.09886	0.001354	3.76e-04	3.72e-04	0.42570	0.07381	12	CCNT1	TSS1500	S_Shore	0
cg11389400	1257	1.43e-04	7.39e-05	1	0.941	-3.04e-05	7.28e-05	0.964	0.09168	-0.000600	1.55e-04	1.44e-04	0.85064	0.02991	13	-	-	-	0
cg26496291	1244	-6.32e-05	3.08e-05	1	0.983	-3.95e-05	3.07e-05	0.808	0.09968	0.000242	6.45e-05	2.15e-04	0.07960	0.01274	19	UNC13A	TSS1500	Island	0
cg15705813	1258	-1.97e-04	8.89e-05	1	0.927	1.77e-04	8.83e-05	0.570	0.08687	0.000708	1.87e-04	1.89e-04	0.41538	0.04191	2	-	-	-	0
cg05932560	1261	1.30e-04	4.85e-05	1	0.927	-3.03e-05	4.78e-05	0.951	0.08609	-0.000366	1.02e-04	3.73e-04	0.89113	0.01928	16	-	-	-	0
cg07815028	1254	9.14e-05	9.52e-05	1	0.948	-1.01e-04	9.40e-05	0.868	0.08839	-0.000875	2.00e-04	2.45e-05	0.70369	0.03929	11	-	-	-	0
cg00741624	1256	-9.25e-05	7.62e-05	1	0.948	6.27e-05	7.59e-05	0.906	0.02049	0.000841	1.61e-04	2.54e-06	0.27482	0.03766	14	KIAA1409	5'UTR	Island	0
cg17085457	1253	-7.32e-05	3.64e-05	1	0.947	2.25e-06	3.61e-05	0.984	0.08434	0.000301	7.64e-05	1.09e-04	0.08010	0.01478	1	ZNF697	TSS1500	Island	0
cg07323451	1259	-1.58e-04	1.06e-04	1	0.989	-2.17e-04	1.05e-04	0.570	0.09743	-0.001221	2.24e-04	1.36e-06	0.64193	0.04228	17	ITGAE	Body	-	0
cg11603328	1260	-6.15e-04	1.80e-04	1	0.927	-6.62e-05	1.77e-04	0.984	0.09743	0.001178	3.78e-04	1.85e-03	0.64790	0.07128	13	-	-	-	0
cg18876270	1251	3.93e-05	6.15e-05	1	0.994	1.85e-05	6.07e-05	0.984	0.07663	-0.000613	1.30e-04	1.07e-05	0.81328	0.02844	14	-	-	N_Shore	0
cg00415704	1259	4.04e-05	7.80e-05	1	0.982	-2.36e-05	7.70e-05	0.984	0.09326	-0.000744	1.64e-04	1.60e-05	0.67146	0.03311	15	RGMA;RGMA	Body;5'UTR	N_Shore	0
cg06119389	1248	-2.56e-04	9.96e-05	1	0.927	1.00e-04	9.83e-05	0.868	0.08609	0.000788	2.15e-04	2.90e-04	0.77093	0.03954	1	-	-	-	0
cg11784101	1257	1.94e-04	6.17e-05	1	0.927	-2.63e-06	6.09e-05	0.984	0.06159	-0.000489	1.30e-04	1.99e-04	0.76819	0.02574	11	-	-	-	0
cg02479081	1260	-2.23e-04	7.74e-05	1	0.927	7.01e-05	7.63e-05	0.878	0.07663	0.000598	1.63e-04	2.80e-04	0.63092	0.04331	9	-	-	-	0
cg25044651	1261	-1.13e-04	7.89e-05	1	0.955	2.20e-05	7.78e-05	0.984	0.07488	0.000736	1.66e-04	1.99e-05	0.18485	0.03649	5	LVRN	1stExon	Island	0
cg05531689	1247	6.76e-05	5.80e-05	1	0.945	-5.51e-05	5.73e-05	0.868	0.03207	-0.000616	1.22e-04	4.02e-06	0.77102	0.02401	2	OTOF	Body	S_Shelf	0
cg21603975	1214	3.18e-04	1.95e-04	1	0.956	-7.01e-06	1.90e-04	0.984	0.08164	-0.001684	4.03e-04	5.00e-05	0.60682	0.08099	1	MIR186;ZRANB2;ZRANB2	TSS1500;Body;Body	-	0
cg08497507	1245	-2.55e-05	2.36e-05	1	0.932	3.98e-05	2.31e-05	0.786	0.09739	0.000208	4.89e-05	3.81e-05	0.06319	0.00981	12	-	-	Island	0
cg26758781	1260	-1.11e-04	4.28e-05	1	0.927	2.47e-05	4.22e-05	0.951	0.09968	0.000314	8.99e-05	5.35e-04	0.90256	0.01678	2	MYT1L;MYT1L	Body;Body	S_Shelf	0
cg01963618	1261	-1.10e-04	7.60e-05	1	0.987	-6.21e-05	7.50e-05	0.906	0.09166	0.000656	1.60e-04	6.18e-05	0.54457	0.03625	6	LOC285768;LOC285768	TSS1500;TSS1500	-	0
cg13523512	1252	-4.67e-05	1.88e-05	1	0.927	1.39e-05	1.85e-05	0.950	0.07867	0.000149	3.92e-05	1.87e-04	0.05387	0.00793	9	RANBP6;RANBP6;RANBP6	TSS200;TSS200;TSS200	-	0
cg19321695	1261	1.36e-04	6.03e-05	1	0.927	-1.14e-04	5.95e-05	0.570	0.06159	-0.000522	1.27e-04	6.13e-05	0.61935	0.02731	1	TSPAN1	5'UTR	-	0
cg07492033	1257	1.01e-04	6.00e-05	1	0.964	1.71e-05	5.94e-05	0.984	0.06159	-0.000554	1.26e-04	2.36e-05	0.78612	0.02533	18	-	-	-	0
cg00273129	1256	-6.17e-05	7.48e-05	1	0.932	1.47e-04	7.38e-05	0.570	0.07663	0.000724	1.57e-04	1.28e-05	0.75123	0.03255	1	-	-	-	0
cg20064122	1257	-6.99e-05	3.82e-05	1	0.936	2.79e-05	3.77e-05	0.951	0.07663	0.000334	8.02e-05	5.23e-05	0.09001	0.01564	22	TUBA8	TSS200	Island	0
cg07249054	1254	-2.41e-05	1.80e-05	1	0.953	8.58e-06	1.77e-05	0.951	0.07663	0.000168	3.77e-05	1.99e-05	0.04511	0.00754	16	-	-	-	0
cg26559689	1256	-1.01e-04	3.92e-05	1	0.932	6.61e-06	3.87e-05	0.984	0.07663	0.000315	8.24e-05	1.70e-04	0.85164	0.01564	6	CDYL;CDYL;CDYL;CDYL	Body;Body;Body;Body	-	0
cg26993947	1241	2.72e-05	5.08e-05	1	0.944	-8.77e-05	5.11e-05	0.786	0.08434	-0.000541	1.17e-04	1.28e-05	0.82288	0.02048	22	TMEM211	Body	-	0
cg06671623	1259	-8.56e-05	3.82e-05	1	0.959	-2.55e-05	3.77e-05	0.951	0.06715	0.000329	8.03e-05	6.56e-05	0.86351	0.01561	15	IGF1R	Body	-	0
cg06570967	1260	2.42e-04	1.07e-04	1	0.984	1.61e-04	1.06e-04	0.808	0.08164	-0.000874	2.25e-04	1.44e-04	0.73937	0.04740	10	-	-	-	0
cg25478161	1261	-8.89e-05	6.81e-05	1	0.961	1.36e-05	6.72e-05	0.984	0.09168	0.000597	1.43e-04	5.08e-05	0.72145	0.03859	15	SPG11;SPG11	TSS1500;TSS1500	S_Shore	0
cg10888278	1257	4.86e-05	7.10e-05	1	0.973	-3.06e-05	7.00e-05	0.962	0.01856	-0.000836	1.49e-04	1.03e-06	0.67088	0.02989	11	NTM	Body	-	0
cg14831289	1259	-1.78e-05	3.87e-05	1	0.998	-1.38e-05	3.82e-05	0.984	0.07663	-0.000424	8.14e-05	2.57e-06	0.88679	0.01584	3	TRAK1	Body	-	0
cg04698521	1260	2.22e-05	4.73e-05	1	0.961	-4.91e-05	4.66e-05	0.868	0.09743	-0.000450	9.93e-05	1.63e-05	0.81138	0.02080	2	HDAC4	Body	S_Shore	0
cg03014603	1259	-4.96e-04	1.71e-04	1	0.946	-1.36e-04	1.69e-04	0.911	0.0834	0.001276	3.59e-04	4.28e-04	0.62767	0.06732	19	LOC284395	Body	-	0
cg22141389	1256	6.42e-06	5.68e-05	1	0.97	7.59e-05	5.61e-05	0.808	0.06159	0.000628	1.20e-04	2.54e-06	0.11072	0.02315	6	HTR1E	TSS200	N_Shore	0
cg19322065	1258	-2.56e-04	1.85e-04	1	0.942	1.75e-04	1.82e-04	0.868	0.08501	0.001643	3.88e-04	4.28e-05	0.42752	0.07408	1	-	-	-	0
cg18244100	1256	8.91e-05	4.79e-05	1	0.953	1.86e-06	4.70e-05	0.984	0.02049	-0.000492	1.00e-04	5.49e-06	0.76800	0.01987	6	SKIV2L	Body	N_Shelf	0
cg20056076	1260	1.20e-06	5.05e-05	1	0.99	2.67e-05	5.00e-05	0.951	0.07663	-0.000539	1.06e-04	3.91e-06	0.70443	0.02488	14	-	-	-	0
cg09255383	1246	4.64e-06	8.52e-05	1	0.969	1.11e-04	8.46e-05	0.808	0.07663	-0.000918	1.84e-04	4.32e-06	0.13794	0.03371	1	-	-	-	0
cg01493038	1257	-7.72e-05	5.11e-05	1	0.927	9.70e-05	5.04e-05	0.570	0.06159	0.000485	1.07e-04	1.65e-05	0.86298	0.02063	7	NRCAM;NRCAM;NRCAM;NRCAM;NRCAM	Body;Body;Body;Body;Body	-	0
cg12710176	1242	-7.80e-05	2.26e-05	1	0.927	-5.20e-06	2.22e-05	0.984	0.09075	0.000149	4.70e-05	1.60e-03	0.05822	0.01002	1	PFKFB2;PFKFB2	TSS200;TSS200	Island	0
cg21084402	1260	-4.14e-05	3.24e-05	1	0.964	3.64e-06	3.20e-05	0.984	0.03207	0.000342	6.84e-05	4.32e-06	0.04316	0.01347	19	OCEL1	TSS200	Island	0
cg17767184	1252	-1.43e-04	4.14e-05	1	0.927	8.38e-06	4.08e-05	0.984	0.07663	0.000291	8.67e-05	8.28e-04	0.04225	0.01693	3	NSUN3;DHFRL1	Body;TSS1500	S_Shore	0
cg13491759	1257	-1.87e-05	2.54e-05	1	0.955	2.45e-05	2.50e-05	0.868	0.07663	0.000248	5.33e-05	1.19e-05	0.06044	0.01033	17	PFN1	Body	Island	0
cg24092106	1258	-7.93e-05	5.57e-05	1	0.98	-3.13e-05	5.47e-05	0.951	0.08609	0.000488	1.16e-04	4.86e-05	0.05620	0.02258	3	-	-	-	0
cg16580462	1256	-2.95e-05	5.84e-05	1	0.98	-8.10e-05	5.77e-05	0.808	0.08434	-0.000633	1.23e-04	3.22e-06	0.69083	0.02451	7	SNX8	Body	S_Shore	0
cg04621893	1252	-1.41e-04	7.30e-05	1	0.927	1.07e-04	7.23e-05	0.808	0.05219	0.000679	1.53e-04	2.03e-05	0.16586	0.03169	10	-	-	Island	0
cg24579604	1253	-2.06e-04	1.41e-04	1	0.943	1.19e-04	1.41e-04	0.906	0.0914	0.001215	2.95e-04	6.15e-05	0.69695	0.05740	10	-	-	-	0
cg16316009	1257	-5.77e-05	1.94e-05	1	0.932	-3.40e-06	1.90e-05	0.984	0.08486	0.000141	4.05e-05	5.46e-04	0.04913	0.00833	6	DST;LOC101930010;DST	TSS200;Body;Body	-	0
cg12229081	1260	-4.09e-05	3.38e-05	1	0.986	-1.85e-05	3.33e-05	0.951	0.09123	0.000301	7.10e-05	4.23e-05	0.06325	0.01414	16	TNRC6A	Body	Island	0
cg00339416	1259	5.46e-05	5.04e-05	1	0.943	-6.05e-05	4.97e-05	0.808	0.07663	-0.000477	1.06e-04	1.76e-05	0.88080	0.02077	2	IGFBP2	Body	-	0
cg05096694	1261	1.24e-04	4.02e-05	1	0.927	-5.00e-05	3.97e-05	0.808	0.09968	-0.000276	8.45e-05	1.18e-03	0.84095	0.01583	1	-	-	-	0
cg26984293	1259	8.28e-05	4.66e-05	1	0.969	2.41e-05	4.60e-05	0.951	0.08687	-0.000392	9.79e-05	9.05e-05	0.82058	0.01884	6	-	-	-	0
cg14669226	1259	-7.32e-06	2.14e-05	1	0.974	1.55e-05	2.12e-05	0.951	0.07663	0.000220	4.51e-05	5.98e-06	0.04374	0.00867	13	FGF9	Body	Island	0
cg25626519	1255	-1.80e-04	1.39e-04	1	0.977	-4.62e-05	1.37e-04	0.984	0.09743	0.001210	2.93e-04	5.77e-05	0.43650	0.05680	5	-	-	-	0
cg10800250	1261	5.82e-05	5.11e-05	1	0.944	-5.41e-05	5.04e-05	0.868	0.08609	-0.000466	1.07e-04	2.88e-05	0.81048	0.02301	8	RP1L1	Body	Island	0
cg15448680	1168	-7.77e-05	4.33e-05	1	0.934	3.84e-05	4.32e-05	0.903	0.08839	0.000402	1.01e-04	9.70e-05	0.88703	0.01697	6	MTHFD1L;MTHFD1L;MTHFD1L	Body;Body;Body	-	0
cg04649530	1261	-2.48e-05	6.31e-05	1	0.979	3.33e-05	6.22e-05	0.951	0.09886	-0.000652	1.33e-04	5.35e-06	0.63609	0.02979	9	-	-	N_Shore	0
cg24527001	1260	-4.38e-06	2.14e-05	1	0.983	1.21e-05	2.11e-05	0.951	0.09886	0.000209	4.50e-05	1.19e-05	0.05281	0.00882	14	NDUFB1;CPSF2	TSS200;TSS200	Island	0
cg20321719	1259	2.61e-05	4.43e-05	1	0.991	7.12e-06	4.37e-05	0.984	0.06159	-0.000458	9.30e-05	5.35e-06	0.83450	0.02022	9	POMT1;POMT1;POMT1;POMT1;POMT1	Body;Body;Body;Body;Body	-	0
cg06222821	1261	2.62e-05	3.34e-05	1	0.991	4.20e-05	3.30e-05	0.808	0.07663	-0.000326	7.02e-05	1.19e-05	0.89886	0.01363	12	ANAPC7;ANAPC7	Body;Body	-	0
cg12520969	1257	4.43e-05	5.82e-05	1	0.95	-6.75e-05	5.75e-05	0.838	0.08486	-0.000554	1.22e-04	1.63e-05	0.74862	0.02564	1	-	-	-	0
cg08394056	1261	-1.39e-04	5.37e-05	1	0.934	1.97e-06	5.30e-05	0.984	0.09743	0.000397	1.13e-04	4.88e-04	0.82899	0.02167	7	-	-	-	0
cg20087757	1242	-1.84e-05	2.24e-05	1	0.956	1.94e-05	2.21e-05	0.906	0.07663	0.000216	4.66e-05	1.19e-05	0.06045	0.00936	19	-	-	-	0
cg07007778	1245	-4.41e-05	2.79e-05	1	0.937	2.70e-05	2.74e-05	0.868	0.08164	0.000243	5.80e-05	4.78e-05	0.07246	0.01143	13	CARKD;CARKD	5'UTR;1stExon	Island	0
cg26056946	1260	1.06e-05	9.14e-05	1	0.985	-5.28e-05	9.02e-05	0.951	0.09743	-0.000902	1.92e-04	1.07e-05	0.48940	0.04064	20	RALGAPB;RALGAPB;RALGAPB	TSS1500;TSS1500;TSS1500	N_Shore	0
cg07241532	1257	7.12e-06	5.53e-05	1	0.999	3.72e-06	5.43e-05	0.984	0.03207	-0.000638	1.16e-04	1.16e-06	0.69655	0.02468	16	CCDC102A	3'UTR	-	0
cg05642551	1260	1.47e-06	2.44e-05	1	0.994	8.70e-06	2.40e-05	0.984	0.08968	0.000248	5.12e-05	6.32e-06	0.03925	0.00995	17	CDC6	TSS200	Island	0
cg21880900	1254	2.22e-04	7.55e-05	1	0.927	-8.03e-05	7.45e-05	0.868	0.02049	-0.000715	1.60e-04	1.90e-05	0.80209	0.03025	3	-	-	-	0
cg02862153	1251	-4.12e-05	2.66e-05	1	0.972	-1.12e-05	2.61e-05	0.962	0.09743	0.000224	5.56e-05	8.40e-05	0.06921	0.01096	7	CUX1;CUX1;CUX1	Body;TSS1500;Body	Island	0
cg26782787	1260	-7.39e-06	3.57e-05	1	0.999	-4.99e-06	3.52e-05	0.984	0.08434	-0.000376	7.50e-05	4.32e-06	0.85762	0.01453	22	EIF4ENIF1;EIF4ENIF1;EIF4ENIF1	3'UTR;3'UTR;3'UTR	-	0
cg27224699	1258	2.22e-05	3.68e-05	1	0.994	9.31e-06	3.64e-05	0.984	0.07663	-0.000401	8.55e-05	1.07e-05	0.86464	0.01535	15	-	-	-	0
cg15864101	1260	2.53e-05	6.19e-05	1	0.948	-9.59e-05	6.11e-05	0.808	0.08164	-0.000619	1.30e-04	9.48e-06	0.69656	0.02823	19	CCDC155	Body	-	0
cg10646368	1258	2.28e-05	9.81e-05	1	0.981	-5.97e-05	9.67e-05	0.951	0.09743	-0.000955	2.06e-04	1.19e-05	0.54191	0.04027	15	-	-	-	0
cg17199537	1257	1.19e-04	5.63e-05	1	0.927	-1.30e-04	5.53e-05	0.570	0.03207	-0.000538	1.18e-04	1.46e-05	0.67820	0.02569	5	NKD2;NKD2	Body;Body	-	0
cg08955006	1260	-2.26e-05	4.13e-05	1	0.975	2.06e-05	4.08e-05	0.951	0.07663	0.000412	8.69e-05	9.64e-06	0.84109	0.01728	2	KIDINS220	Body	-	0
cg01440606	1258	6.74e-05	7.55e-05	1	0.993	3.97e-05	7.48e-05	0.951	0.08434	-0.000711	1.59e-04	1.90e-05	0.81403	0.03172	20	-	-	-	0
cg06437052	1260	8.52e-05	5.38e-05	1	0.961	4.81e-06	5.31e-05	0.984	0.09886	-0.000450	1.13e-04	9.48e-05	0.76342	0.02382	1	SLC26A9;SLC26A9;SLC26A9;SLC26A9	Body;Body;5'UTR;1stExon	-	0
cg08399978	1258	-1.15e-04	3.74e-05	1	0.934	-1.57e-05	3.67e-05	0.962	0.08609	0.000265	7.81e-05	7.36e-04	0.06443	0.01513	17	-	-	-	0
cg08189998	1247	3.74e-05	5.72e-05	1	0.996	4.75e-05	5.69e-05	0.906	0.0914	-0.000544	1.21e-04	1.83e-05	0.65651	0.02420	6	KIF6;KIF6;KIF6	Body;Body;Body	-	0
cg03999688	1251	1.17e-04	5.80e-05	1	0.927	-7.08e-05	5.73e-05	0.808	0.07663	-0.000495	1.22e-04	6.97e-05	0.84031	0.02303	14	-	-	-	0
cg20132791	1260	1.46e-04	7.53e-05	1	0.944	-1.97e-05	7.43e-05	0.984	0.09886	-0.000603	1.58e-04	1.76e-04	0.60615	0.03460	6	SLC26A8;SLC26A8	TSS1500;TSS1500	N_Shelf	0
cg19727124	1259	5.90e-05	5.00e-05	1	0.984	2.22e-05	4.93e-05	0.962	0.05861	-0.000500	1.05e-04	9.48e-06	0.60488	0.02455	1	PLEKHG5;PLEKHG5;PLEKHG5	Body;Body;TSS1500	S_Shelf	0
cg27094531	1258	1.89e-04	1.28e-04	1	0.989	1.21e-04	1.26e-04	0.868	0.09743	-0.001096	2.70e-04	7.26e-05	0.79523	0.05074	1	-	-	-	0
cg11547047	1257	1.33e-04	5.81e-05	1	0.959	4.03e-05	5.83e-05	0.951	0.06159	-0.000500	1.22e-04	6.50e-05	0.81946	0.02499	4	LOC100506444	Body	-	0
cg01458659	1259	4.62e-05	4.71e-05	1	0.927	-9.95e-05	4.66e-05	0.570	0.04161	-0.000496	9.89e-05	4.32e-06	0.63491	0.02212	9	DAB2IP	Body	-	0
cg16988970	1260	-4.18e-05	1.22e-04	1	0.984	-1.33e-04	1.20e-04	0.868	0.08968	-0.001275	2.55e-04	4.32e-06	0.60231	0.05057	17	ASB16	TSS200	-	3
cg03511041	1255	-1.44e-05	6.82e-05	1	0.972	6.21e-05	6.75e-05	0.878	0.09886	0.000664	1.43e-04	1.19e-05	0.19375	0.03101	20	-	-	Island	0
cg00876694	1260	7.71e-06	6.07e-05	1	0.993	3.02e-05	6.01e-05	0.951	0.05219	-0.000679	1.28e-04	2.21e-06	0.63043	0.03459	20	TP53INP2	5'UTR	N_Shore	0
cg06441533	1260	7.08e-05	3.44e-05	1	0.947	6.73e-07	3.40e-05	0.984	0.06159	-0.000310	7.23e-05	3.49e-05	0.91596	0.01388	14	GPX2;GPX2;GPX2;CHURC1-FNTB;CHURC1-FNTB	TSS1500;TSS1500;TSS1500;Body;Body	-	0
cg10156298	1260	7.97e-05	1.34e-04	1	0.978	-4.62e-05	1.32e-04	0.984	0.08434	-0.001299	2.81e-04	1.19e-05	0.63638	0.05502	1	TMEM88B	TSS200	N_Shore	4
cg08453282	1258	-1.84e-04	6.37e-05	1	0.927	1.23e-05	6.30e-05	0.984	0.08164	0.000479	1.34e-04	3.92e-04	0.68728	0.02799	17	NXN;NXN	Body;Body	-	0
cg08008072	1261	-5.81e-04	1.98e-04	1	0.927	1.59e-05	1.95e-04	0.984	0.0834	0.001467	4.15e-04	4.58e-04	0.26029	0.07874	16	CLCN7;CLCN7	Body;Body	N_Shore	0
cg16097078	1252	1.62e-04	7.65e-05	1	0.927	-1.44e-04	7.50e-05	0.570	0.09886	-0.000594	1.60e-04	2.35e-04	0.77466	0.03202	1	KCNJ10	5'UTR	-	0
cg26864061	1244	-3.21e-05	2.59e-05	1	0.975	-5.38e-06	2.56e-05	0.984	0.07663	0.000242	5.40e-05	1.90e-05	0.05776	0.01150	3	SACM1L;SACM1L	1stExon;5'UTR	Island	0
cg07698783	1257	2.57e-05	6.23e-05	1	0.965	-5.83e-05	6.17e-05	0.871	0.08486	-0.000615	1.31e-04	1.07e-05	0.61567	0.02649	11	SPI1;SPI1	Body;Body	N_Shelf	0
cg09308803	1258	-2.33e-05	2.58e-05	1	0.948	2.92e-05	2.55e-05	0.859	0.09743	0.000235	5.42e-05	2.88e-05	0.04518	0.01027	4	LOC256880;H2AFZ	TSS200;TSS200	Island	0
cg23795938	1257	5.97e-05	9.54e-05	1	0.971	-5.39e-05	9.44e-05	0.951	0.00249	-0.001236	2.00e-04	1.55e-07	0.63857	0.04250	1	TMEM88B	TSS200	N_Shore	4
cg05641022	1255	1.57e-04	4.60e-05	1	0.927	-2.49e-05	4.53e-05	0.951	0.08968	-0.000335	1.03e-04	1.22e-03	0.82881	0.01935	1	-	-	-	0
cg00073181	1255	2.28e-04	1.02e-04	1	0.939	-1.63e-05	1.01e-04	0.984	0.00116	-0.001214	2.14e-04	9.78e-07	0.70345	0.04231	1	TLR5	5'UTR	-	0
cg22157340	1259	3.98e-04	1.47e-04	1	0.932	-1.36e-05	1.45e-04	0.984	0.08609	-0.001106	3.09e-04	3.92e-04	0.72165	0.05975	2	KCNH7;KCNH7	Body;Body	-	7
cg12274082	1258	9.50e-05	5.59e-05	1	0.927	-1.37e-04	5.53e-05	0.570	0.02423	-0.000576	1.17e-04	5.49e-06	0.61974	0.02377	6	CYP21A2;CYP21A2	Body;Body	-	0
cg23948167	1253	1.31e-04	6.22e-05	1	0.927	-1.76e-04	6.09e-05	0.570	0.08839	-0.000495	1.29e-04	1.69e-04	0.72840	0.02543	5	JADE2;JADE2;JADE2;JADE2	Body;Body;Body;Body	-	0
cg07775468	1261	2.01e-05	1.19e-04	1	0.941	-2.59e-04	1.17e-04	0.570	0.08164	-0.001216	2.50e-04	5.98e-06	0.64864	0.04946	12	-	-	S_Shore	0
cg03468072	1261	-1.75e-04	1.10e-04	1	0.927	1.65e-04	1.08e-04	0.808	0.06159	0.001020	2.30e-04	2.06e-05	0.36401	0.04950	12	-	-	Island	0
cg04284463	1253	-3.13e-05	5.01e-05	1	0.965	3.85e-05	4.98e-05	0.937	0.08434	0.000488	1.06e-04	1.22e-05	0.11748	0.02121	2	RPRM	TSS1500	S_Shore	0
cg09296069	1259	4.98e-05	1.03e-04	1	0.976	-5.38e-05	1.02e-04	0.951	0.08609	-0.001008	2.18e-04	1.19e-05	0.65283	0.04178	7	SH2B2	TSS1500	N_Shore	0
cg18177682	1247	-5.72e-05	2.89e-05	1	0.943	9.53e-06	2.85e-05	0.984	0.09743	0.000231	6.03e-05	1.70e-04	0.07831	0.01210	1	PEA15	5'UTR	Island	0
cg01798806	1253	6.29e-05	5.45e-05	1	0.945	-5.42e-05	5.38e-05	0.868	0.06159	-0.000536	1.14e-04	1.09e-05	0.81438	0.02315	8	TSNARE1	Body	-	0
cg04206296	1257	-3.81e-05	2.89e-05	1	0.986	-1.85e-05	2.86e-05	0.951	0.06159	0.000278	6.08e-05	1.46e-05	0.03950	0.01190	1	DEGS1;DEGS1	TSS1500;TSS1500	Island	0
cg21544024	1260	-8.91e-05	4.30e-05	1	0.997	-9.60e-05	4.24e-05	0.570	0.07663	0.000372	9.18e-05	7.43e-05	0.90168	0.01707	3	MAATS1	Body	-	0
cg23224619	1258	7.19e-05	4.76e-05	1	0.927	-9.22e-05	4.79e-05	0.570	0.0914	-0.000408	1.00e-04	6.68e-05	0.87691	0.01936	2	DGKD;DGKD	Body;1stExon	-	0
cg16010904	1259	7.54e-05	6.92e-05	1	0.95	-5.76e-05	6.83e-05	0.906	0.06159	-0.000681	1.45e-04	1.09e-05	0.76366	0.02978	17	RBFOX3	5'UTR	-	0
cg04353586	1253	6.33e-05	4.21e-05	1	0.938	-4.13e-05	4.15e-05	0.868	0.07663	-0.000383	8.83e-05	2.88e-05	0.86439	0.01702	1	CAMTA1	Body	-	0
cg19193403	1254	7.26e-05	9.61e-05	1	0.967	-5.13e-05	9.50e-05	0.951	0.04161	-0.001039	2.02e-04	3.34e-06	0.68000	0.03962	2	NCRNA00116	Body	S_Shelf	0
cg19287917	1253	2.03e-04	9.77e-05	1	0.944	-1.27e-05	9.67e-05	0.984	0.09968	-0.000767	2.05e-04	2.24e-04	0.72029	0.03963	6	PNPLA1;PNPLA1;PNPLA1	Body;Body;Body	-	0
cg22870970	1257	1.12e-04	7.43e-05	1	0.956	-1.16e-05	7.30e-05	0.984	0.08609	-0.000646	1.55e-04	5.29e-05	0.83071	0.02946	11	MIR100HG	Body	-	0
cg13085622	1259	6.31e-05	5.24e-05	1	0.956	-2.52e-05	5.18e-05	0.951	0.09393	-0.000494	1.18e-04	4.78e-05	0.76916	0.02385	6	-	-	-	0
cg00355281	1225	-1.14e-04	3.28e-05	1	0.927	4.51e-05	3.20e-05	0.808	0.09886	0.000209	6.80e-05	2.16e-03	0.06819	0.01275	7	NPY	TSS200	Island	0
cg00465359	1256	-6.65e-05	3.52e-05	1	0.986	-4.36e-05	3.48e-05	0.808	0.07663	0.000308	7.45e-05	5.68e-05	0.04770	0.01414	9	RNF38;RNF38;RNF38;RNF38;RNF38	TSS1500;TSS200;TSS1500;TSS1500;TSS1500	Island	0
cg04045906	1260	4.53e-05	5.13e-05	1	0.946	-6.13e-05	5.07e-05	0.808	0.00555	-0.000627	1.08e-04	6.40e-07	0.72672	0.02385	4	-	-	-	0
cg24138419	1260	8.60e-05	4.45e-05	1	0.95	1.26e-06	4.39e-05	0.984	0.05219	-0.000415	9.35e-05	1.99e-05	0.91981	0.01792	18	HDHD2	3'UTR	-	0
cg13322256	1261	-2.80e-05	3.98e-05	1	0.98	7.17e-06	3.93e-05	0.984	0.08673	0.000378	8.37e-05	1.65e-05	0.88614	0.01583	11	KCNE3	5'UTR	N_Shore	0
cg16582138	1242	-3.70e-05	2.91e-05	1	0.935	3.86e-05	2.85e-05	0.808	0.08609	0.000257	6.03e-05	3.72e-05	0.07754	0.01246	12	FAM216A;GPN3;GPN3;GPN3	TSS1500;Body;Body;Body	Island	0
cg13510050	1254	-4.01e-05	2.33e-05	1	0.955	-5.14e-07	2.30e-05	0.984	0.08609	0.000200	4.93e-05	7.44e-05	0.03991	0.00932	14	NRL	3'UTR	Island	0
cg04591119	1247	-8.76e-05	3.43e-05	1	0.927	2.16e-05	3.37e-05	0.951	0.0834	0.000265	7.13e-05	2.44e-04	0.08330	0.01390	6	AMD1;AMD1	5'UTR;Body	Island	0
cg04856519	1261	-4.19e-05	4.31e-05	1	0.978	-1.81e-06	4.25e-05	0.984	0.08434	0.000402	9.05e-05	1.99e-05	0.85755	0.01786	8	WHSC1L1	Body	-	0
cg17658244	1259	1.17e-04	4.76e-05	1	0.942	5.69e-06	4.70e-05	0.984	0.07867	-0.000381	1.00e-04	1.78e-04	0.90003	0.01920	20	PLK1S1;PLK1S1;PLK1S1	Body;Body;Body	-	0
cg15593714	1256	-3.86e-05	6.76e-05	1	0.993	-1.25e-05	6.68e-05	0.984	0.08164	-0.000743	1.42e-04	2.54e-06	0.58527	0.02907	17	CCL16	TSS1500	-	0
cg14292823	1261	7.30e-05	5.87e-05	1	0.944	-5.75e-05	5.79e-05	0.868	0.07663	-0.000549	1.23e-04	1.99e-05	0.52464	0.02849	8	EEF1D;EEF1D;TIGD5;EEF1D;EEF1D;EEF1D;EEF1D	TSS1500;TSS1500;1stExon;TSS1500;TSS1500;TSS1500;TSS1500	Island	0
cg13456836	1251	5.02e-04	1.74e-04	1	0.943	1.05e-04	1.73e-04	0.951	0.0914	-0.001259	3.66e-04	6.40e-04	0.45952	0.06932	13	ANKRD20A19P	Body	-	0
cg07992918	1251	-1.51e-04	7.24e-05	1	0.927	9.64e-05	7.16e-05	0.808	0.07663	0.000608	1.52e-04	9.05e-05	0.05450	0.02962	2	NUP35	TSS200	-	0
cg11950329	1246	4.63e-05	5.39e-05	1	0.979	-1.60e-06	5.33e-05	0.984	0.0868	-0.000504	1.13e-04	1.99e-05	0.83536	0.02255	8	HR;HR	3'UTR;3'UTR	-	0
cg22138529	1251	1.31e-05	5.43e-05	1	0.957	1.02e-04	5.33e-05	0.570	0.08715	0.000562	1.13e-04	4.59e-06	0.10638	0.02319	15	HAPLN3	5'UTR	N_Shore	0
cg23225147	1258	1.01e-04	9.12e-05	1	0.979	1.68e-05	9.01e-05	0.984	0.09743	-0.000810	1.92e-04	4.35e-05	0.45157	0.04067	11	CDKN1C;CDKN1C;CDKN1C	TSS1500;TSS1500;TSS1500	S_Shore	0
cg12455363	1252	-6.24e-06	1.66e-05	1	0.941	3.33e-05	1.65e-05	0.570	0.07663	0.000170	3.49e-05	5.98e-06	0.03238	0.00692	7	-	-	Island	0
cg09351288	1254	5.05e-05	5.45e-05	1	0.943	-7.66e-05	5.49e-05	0.808	0.08687	-0.000505	1.14e-04	2.20e-05	0.77992	0.02338	5	TRIM7;TRIM7;TRIM7;TRIM7;TRIM7	Body;Body;Body;Body;Body	S_Shelf	0
cg24899361	1257	-2.74e-05	1.39e-05	1	0.927	1.83e-05	1.37e-05	0.808	0.09166	0.000113	2.92e-05	1.49e-04	0.00932	0.00567	22	TSPO;TSPO	TSS200;TSS200	Island	0
cg23450324	1258	-2.94e-05	1.29e-05	1	0.932	6.35e-06	1.29e-05	0.951	0.07867	0.000105	2.71e-05	1.35e-04	0.01005	0.00507	2	KLHL23;C2orf77;PHOSPHO2;KLHL23;PHOSPHO2	1stExon;TSS200;5'UTR;5'UTR;1stExon	Island	0
cg12404281	1257	1.36e-04	1.28e-04	1	0.988	6.24e-05	1.26e-04	0.951	0.08434	-0.001181	2.68e-04	2.20e-05	0.74832	0.05124	1	RXRG;RXRG	TSS1500;TSS1500	-	0
cg08282215	1260	-3.83e-05	1.29e-05	1	0.927	8.23e-07	1.27e-05	0.984	0.06159	0.000104	2.71e-05	1.70e-04	0.00930	0.00512	5	ACSL6;ACSL6;ACSL6;ACSL6;ACSL6;ACSL6	Body;Body;Body;Body;5'UTR;5'UTR	Island	0
cg26863172	1261	2.49e-05	2.00e-04	1	0.987	-9.45e-05	1.97e-04	0.951	0.06159	-0.002155	4.21e-04	3.35e-06	0.61814	0.08193	1	TMEM88B	1stExon	Island	4
cg05966983	1257	-7.08e-05	2.09e-05	1	0.932	-9.69e-06	2.06e-05	0.951	0.07663	0.000152	4.38e-05	5.85e-04	0.01094	0.00853	1	C1orf113;C1orf113	TSS200;Body	Island	0
cg16886175	1258	-1.57e-04	1.23e-04	1	0.973	-2.12e-05	1.22e-04	0.984	0.09168	-0.001400	2.59e-04	1.63e-06	0.54022	0.04984	7	MDFIC;MDFIC;MDFIC	TSS200;TSS200;TSS200	N_Shore	0
cg25782445	1261	-4.66e-05	5.81e-05	1	0.953	5.72e-05	5.73e-05	0.868	0.08609	0.000546	1.22e-04	1.90e-05	0.20426	0.02778	7	BUD31;PDAP1	TSS200;TSS1500	Island	0
cg13747803	1256	-4.17e-05	3.38e-05	1	0.939	4.05e-05	3.34e-05	0.808	0.09457	0.000298	7.10e-05	4.79e-05	0.01831	0.01354	19	ZNF234;ZNF234	TSS1500;TSS1500	N_Shore	0
cg17150306	1260	-1.96e-05	1.31e-05	1	0.966	-2.05e-06	1.29e-05	0.984	0.05155	0.000129	2.75e-05	1.07e-05	0.00951	0.00513	7	UNC84A;UNC84A	TSS1500;TSS1500	Island	0
cg07279085	1257	-1.74e-05	1.12e-05	1	0.961	-5.30e-07	1.10e-05	0.984	0.07663	0.000100	2.34e-05	3.49e-05	0.00595	0.00441	11	EHD1	TSS1500	Island	0
cg00914222	1260	-3.43e-05	3.49e-05	1	0.927	7.08e-05	3.45e-05	0.570	0.07663	-0.000407	7.34e-05	1.16e-06	0.04761	0.01455	1	PTPRU;PTPRU;PTPRU	Body;Body;Body	Island	0
cg24591374	1257	-7.50e-06	1.29e-05	1	0.952	1.62e-05	1.27e-05	0.808	0.05219	0.000138	2.70e-05	3.75e-06	0.01226	0.00518	17	TRIM25	TSS200	Island	0
cg07003632	1252	-3.96e-05	1.78e-05	1	0.945	-1.24e-06	1.76e-05	0.984	0.06159	0.000155	3.74e-05	5.34e-05	0.01200	0.00749	14	EML1;EML1	TSS1500;TSS1500	Island	0
cg09368716	1261	3.98e-06	1.47e-04	1	0.997	-1.98e-05	1.45e-04	0.984	0.06159	-0.001618	3.08e-04	2.54e-06	0.58292	0.06066	1	TMEM88B	1stExon	Island	4
cg22986569	1260	6.78e-05	5.12e-05	1	0.932	-8.17e-05	5.06e-05	0.808	0.08687	-0.000454	1.08e-04	4.43e-05	0.93636	0.02055	5	-	-	-	0
cg09760057	1258	2.27e-05	9.11e-05	1	0.984	-4.37e-05	8.99e-05	0.951	0.09393	-0.000893	1.91e-04	1.15e-05	0.83199	0.03868	19	PLK5P	Body	S_Shore	0
cg01587814	1256	7.96e-05	2.63e-05	1	0.927	-3.64e-05	2.63e-05	0.808	0.07041	-0.000223	5.97e-05	2.20e-04	0.97587	0.01043	8	-	-	-	0
cg13718100	1254	1.07e-04	5.56e-05	1	0.927	-6.76e-05	5.47e-05	0.808	0.05219	-0.000519	1.16e-04	1.97e-05	0.86240	0.02340	9	FIBCD1;FIBCD1	Body;Body	S_Shore	0
cg22605799	1261	-1.12e-05	4.52e-05	1	0.984	-4.47e-05	4.46e-05	0.868	0.08486	0.000454	9.50e-05	8.90e-06	0.03846	0.01825	17	PITPNC1;PITPNC1	Body;Body	Island	0
cg26433444	1261	5.64e-05	6.79e-05	1	0.948	-8.12e-05	6.70e-05	0.808	0.08839	-0.000633	1.43e-04	1.99e-05	0.82611	0.02878	6	PI16	3'UTR	S_Shelf	0

## Sheet: Grain products
Supplementary Table S2: Results of interaction analysis for all food groups with at least one significant hit with FDR corrected P-values in the interaction term of <0.1
probeID	N_samp	BETA_nutr_in_mtype1	SE_nutr_in_mtype1	p_fdr_in_mtype1	p_interact_fdr_mtype2	beta_mtype2	se_mtype2	p_fdr_mtype2	p_interact_fdr_mtype3	beta_mtype3	se_mtype3	p_fdr_mtype3	mean_beta	SD_beta	CHR	UCSC_RefGene_Name	UCSC_RefGene_Group	Relation_to_UCSC_CpG_Island	flag
cg16408218	1259	-3.03e-04	1.25e-04	0.985	0.0737	0.000620	1.28e-04	4.23e-06	1	-1.47e-04	2.92e-04	0.615	0.265	0.0897	8	-	-	S_Shore	0
cg13405782	1258	9.38e-05	3.74e-05	0.985	0.0737	-0.000177	3.84e-05	4.41e-06	0.98	-6.92e-05	8.72e-05	0.615	0.718	0.0290	20	DEFB124	TSS200	N_Shelf	0
cg16170380	1261	1.35e-04	5.37e-05	0.985	0.0737	-0.000254	5.51e-05	4.41e-06	0.941	-1.68e-04	1.25e-04	0.541	0.753	0.0435	6	OR11A1	1stExon	-	0

[truncated: 11 more sheets: Whole-grain products, Total meat, Eggs, Margarine, Cakes, Coffee, Tea, Spirits, Alcohol, Folic acid, HS-CRP]
