# Supplementary material for: Association between Usual Dietary Intake of Food Groups and DNA Methylation and Effect Modification by Metabotype in the KORA FF4 Cohort
Source: Life (Basel). 2022 Jul 15;12(7):1064. doi: 10.3390/life12071064 (PMC9318948; doi:10.3390/life12071064)
Supplement: Supplementary file 1 [file life-12-01064-s001.zip › life-1794131-supplementary/Suppl_tables/TableS3_Supplementary Material.xlsx]

## Sheet: Cabbage vegetables
Supplementary Table S3: Results of genomic inflation sensitivity interaction analysis for food groups with more than four significant hits with FDR corrected P-values in the interaction term of <0.1
probeID	N_samp	BETA_nutr_in_mtype1	SE_nutr_in_mtype1	p_fdr_in_mtype1	p_adj_bacon_fdr_mtype1	p_interact_fdr_mtype2	beta_mtype2	se_mtype2	p_fdr_mtype2	p_adj_bacon_fdr_mtype2	p_interact_fdr_mtype3	beta_mtype3	se_mtype3	p_fdr_mtype3	p_adj_bacon_fdr_mtype3	mean_beta	SD_beta	CHR	UCSC_RefGene_Name	UCSC_RefGene_Group	Relation_to_UCSC_CpG_Island	flag
cg16451155	1257	-1.00e-03	2.22e-04	0.0875	0.1753	0.8518	-3.85e-04	2.19e-04	3.73e-01	0.9134	0.5735	2.24e-04	4.27e-04	0.83626	0.963	0.54269	0.04884	10	-	-	-	0
cg24855228	1259	1.50e-03	3.21e-04	0.0716	0.1473	0.8683	6.54e-04	3.21e-04	2.89e-01	0.9238	0.7829	4.65e-04	6.35e-04	0.73164	0.968	0.18326	0.06683	5	-	-	-	0
cg06766568	1251	-4.96e-04	1.09e-04	0.0801	0.1586	0.7412	-1.08e-04	1.14e-04	7.71e-01	0.8189	0.4767	2.39e-04	2.14e-04	0.62439	0.963	0.85927	0.02256	6	-	-	-	0
cg15648715	1255	2.30e-04	5.05e-05	0.0801	0.1586	0.4354	-2.93e-05	5.04e-05	8.15e-01	0.5153	0.6384	-1.11e-05	9.81e-05	0.95240	0.963	0.05260	0.01103	19	MAP4K1;MAP4K1;EIF3K;EIF3K;EIF3K	TSS200;TSS200;TSS1500;TSS1500;TSS1500	N_Shore	0
cg06252290	1259	9.92e-04	3.05e-04	0.3481	0.5155	0.6876	-1.72e-04	3.05e-04	8.15e-01	0.7705	0.0507	-2.61e-03	5.94e-04	0.00104	0.43	0.54301	0.06648	4	CDS1	Body	-	0
cg23160569	1261	-3.49e-04	7.07e-05	0.0445	0.0961	0.2899	6.07e-05	7.06e-05	7.71e-01	0.3591	0.7846	-1.25e-04	1.37e-04	0.70081	0.967	0.91286	0.01493	3	PIK3R4	Body	-	0
cg02828197	1253	-8.18e-04	1.84e-04	0.0983	0.1956	0.8981	-3.77e-04	1.84e-04	2.89e-01	0.9483	0.8155	-2.94e-04	3.64e-04	0.72622	0.969	0.82312	0.03811	7	-	-	-	0
cg08927728	1259	1.28e-03	2.70e-04	0.0641	0.1375	0.7597	3.70e-04	2.69e-04	5.03e-01	0.8326	0.5045	-4.66e-04	5.25e-04	0.70081	0.963	0.61729	0.05631	1	GLIS1	Body	-	0
cg05305046	1259	1.29e-03	2.87e-04	0.0912	0.1797	0.6035	4.65e-05	2.87e-04	8.82e-01	0.6881	0.7604	3.02e-04	5.59e-04	0.83626	0.965	0.32011	0.06006	5	CARD6	TSS200	-	0
cg06765514	1261	3.49e-04	7.53e-05	0.0716	0.1473	0.8388	1.32e-04	7.52e-05	3.73e-01	0.9005	0.6977	3.84e-05	1.47e-04	0.95240	0.963	0.06002	0.01578	9	PIP5KL1;PIP5KL1	Body;TSS200	Island	0
cg20784955	1249	-5.28e-04	1.15e-04	0.0741	0.1528	0.7952	-1.60e-04	1.16e-04	5.03e-01	0.8681	0.4389	2.92e-04	2.25e-04	0.60410	0.963	0.87169	0.02391	5	-	-	-	0
cg24882726	1254	-7.38e-04	1.64e-04	0.0875	0.1753	0.6111	-5.48e-05	1.66e-04	8.20e-01	0.6956	0.4736	3.64e-04	3.18e-04	0.62439	0.963	0.83520	0.03724	3	-	-	-	0
cg23923117	1257	-8.52e-04	1.74e-04	0.0445	0.0961	0.5804	-8.73e-05	1.74e-04	8.15e-01	0.6759	0.5947	6.80e-05	3.38e-04	0.95240	0.963	0.67660	0.03973	2	-	-	-	0
cg06828646	1260	2.84e-04	6.11e-05	0.0716	0.1473	0.6085	2.91e-05	6.10e-05	8.15e-01	0.6911	0.7761	8.47e-05	1.19e-04	0.73198	0.967	0.91765	0.01279	16	-	-	N_Shelf	0
cg19341992	1261	1.27e-03	2.73e-04	0.0716	0.1473	0.8013	4.09e-04	2.72e-04	4.63e-01	0.8681	0.8936	7.59e-04	5.31e-04	0.60410	0.98	0.41799	0.05723	12	FAM90A1	TSS1500	-	0
cg21515402	1257	-1.17e-03	2.50e-04	0.0716	0.1473	0.6364	-1.63e-04	2.49e-04	8.15e-01	0.7228	0.5321	3.68e-04	4.90e-04	0.73164	0.963	0.63731	0.05359	15	-	-	-	0
cg06610223	1260	-6.13e-04	1.36e-04	0.0888	0.1782	0.6983	-1.04e-04	1.36e-04	7.87e-01	0.7821	0.634	4.27e-05	2.65e-04	0.95240	0.963	0.86822	0.02795	17	ASB16	Body	N_Shore	3
cg19219750	1254	8.51e-04	1.87e-04	0.0801	0.1586	0.6242	8.54e-05	1.87e-04	8.15e-01	0.7062	0.6467	-2.38e-05	3.63e-04	0.97123	0.963	0.17993	0.03899	5	CDH6	TSS200	N_Shore	0
cg26178526	1259	1.39e-03	3.09e-04	0.0888	0.1753	0.7412	3.16e-04	3.08e-04	7.28e-01	0.8154	0.8303	5.77e-04	6.01e-04	0.69903	0.971	0.38482	0.06742	12	-	-	-	0
cg02969706	1261	-6.91e-04	1.53e-04	0.0824	0.1679	0.856	-2.70e-04	1.52e-04	3.73e-01	0.917	0.5255	2.55e-04	2.97e-04	0.70569	0.963	0.78743	0.03286	2	LOC150622	TSS1500	-	0
cg21647975	1258	-2.83e-04	6.18e-05	0.0741	0.1528	0.9357	-1.64e-04	6.17e-05	2.16e-01	0.972	0.8514	-1.36e-04	1.20e-04	0.62439	0.973	0.06785	0.01329	2	CIR1;SCRN3	TSS200;5'UTR	-	0
cg00067414	1261	2.15e-04	3.94e-05	0.0154	0.0397	0.1034	-4.83e-05	3.94e-05	6.09e-01	0.1246	0.4086	-8.20e-05	7.67e-05	0.63995	0.963	0.03735	0.00824	6	MTHFD1L	Body	Island	0
cg01564892	1260	-9.29e-05	4.46e-05	0.7128	0.8562	0.0586	2.30e-04	4.45e-05	2.39e-05	0.0801	0.6543	1.12e-04	8.67e-05	0.60410	0.963	0.03740	0.00957	9	DFNB31;DFNB31	5'UTR;1stExon	Island	0
cg22614518	1257	-4.31e-04	8.16e-05	0.0269	0.0664	0.808	-1.78e-04	8.15e-05	2.69e-01	0.8783	0.8649	-2.50e-04	1.59e-04	0.60410	0.975	0.91459	0.01706	7	PHTF2;PHTF2;PHTF2;PHTF2;PHTF2	Body;Body;Body;Body;Body	-	0
cg03016675	1260	-1.35e-03	3.02e-04	0.093	0.1854	0.8135	-4.24e-04	3.02e-04	5.03e-01	0.8813	0.6074	2.12e-04	5.88e-04	0.91551	0.963	0.44512	0.06526	7	-	-	-	0
cg15518001	1251	-8.86e-04	1.98e-04	0.0912	0.1831	0.5861	-2.06e-05	1.97e-04	9.17e-01	0.6827	0.9011	-5.38e-04	3.84e-04	0.60410	0.981	0.87680	0.04167	16	PHLPP2;PHLPP2	Body;Body	-	0
cg01841471	1257	-1.21e-03	2.43e-04	0.0445	0.0961	0.6209	-2.12e-04	2.43e-04	7.71e-01	0.7073	0.2197	1.33e-03	4.73e-04	0.12434	0.963	0.58345	0.05098	13	-	-	S_Shelf	0
cg26797879	1261	-1.23e-03	2.73e-04	0.0904	0.1797	0.661	-1.50e-04	2.73e-04	8.15e-01	0.7479	0.6119	1.65e-04	5.32e-04	0.92314	0.963	0.55124	0.06085	14	NRXN3;NRXN3	Body;Body	-	0
cg26969652	1261	-1.13e-03	2.46e-04	0.0741	0.1528	0.7113	-2.23e-04	2.45e-04	7.71e-01	0.7932	0.5351	3.66e-04	4.78e-04	0.73164	0.963	0.45235	0.05870	8	PCMTD1	5'UTR	-	0
cg21016348	1260	-2.74e-04	5.86e-05	0.0716	0.1473	0.3788	4.48e-05	5.85e-05	7.87e-01	0.4539	0.8237	-1.15e-04	1.14e-04	0.68715	0.969	0.92169	0.01220	11	SF1;SF1;SF1;SF1;SF1;SF1;SF1;SF1	Body;Body;Body;Body;Body;Body;Body;Body	-	0
cg24110184	1260	-8.86e-04	1.86e-04	0.0641	0.1375	0.6391	-1.35e-04	1.86e-04	7.97e-01	0.7247	0.7046	-1.32e-04	3.63e-04	0.91551	0.963	0.79019	0.04108	3	DOCK3	Body	S_Shelf	0
cg01772945	1260	-1.74e-03	3.76e-04	0.0716	0.1473	0.606	-1.52e-04	3.75e-04	8.18e-01	0.6894	0.6881	-1.53e-04	7.31e-04	0.95240	0.963	0.72327	0.08311	7	ZNF107;ZNF107	3'UTR;3'UTR	-	0
cg20561564	1252	-1.31e-03	2.40e-04	0.0154	0.0397	0.606	-2.80e-04	2.40e-04	6.32e-01	0.6894	0.378	6.30e-04	4.68e-04	0.60410	0.963	0.66909	0.05185	9	-	-	-	0
cg13503268	1261	-2.95e-04	6.34e-05	0.0716	0.1473	0.4937	1.14e-05	6.33e-05	8.82e-01	0.5794	0.8193	-1.20e-04	1.23e-04	0.69903	0.969	0.93027	0.01322	9	-	-	S_Shelf	0
cg10776186	1261	1.04e-03	2.23e-04	0.0716	0.1473	0.0933	-5.10e-04	2.22e-04	2.50e-01	0.1151	0.999	1.03e-03	4.33e-04	0.29297	1	0.58683	0.06304	13	NUPL1;NUPL1	TSS1500;TSS1500	Island	0
cg12809084	1261	-3.50e-04	7.49e-05	0.0716	0.1473	0.6973	-6.88e-05	7.48e-05	7.71e-01	0.7813	0.7768	-1.06e-04	1.46e-04	0.73164	0.966	0.91095	0.01593	1	PCNXL2	Body	-	0
cg12970547	1256	4.54e-04	9.29e-05	0.0448	0.0961	0.4026	-3.62e-05	9.28e-05	8.18e-01	0.4759	0.8391	2.18e-04	1.81e-04	0.62439	0.972	0.11877	0.02383	8	-	-	-	0
cg08921926	1258	6.02e-04	1.23e-04	0.0445	0.0961	0.5408	3.19e-05	1.23e-04	8.48e-01	0.6175	0.8785	3.49e-04	2.40e-04	0.60410	0.977	0.08943	0.02590	15	ARIH1	TSS1500	N_Shore	0
cg21178573	1260	-1.58e-03	3.71e-04	0.1139	0.2163	0.0933	9.40e-04	3.70e-04	2.33e-01	0.1246	0.6607	1.01e-04	7.21e-04	0.95240	0.963	0.46954	0.07675	14	-	-	-	0
cg07573057	1238	-2.82e-04	6.51e-05	0.1027	0.1966	0.0933	1.58e-04	6.47e-05	2.42e-01	0.1246	0.6586	1.30e-05	1.26e-04	0.95240	0.963	0.08840	0.01386	8	SNX16;SNX16;SNX16	5'UTR;5'UTR;5'UTR	Island	0
cg25178421	1261	-4.91e-04	1.10e-04	0.093	0.1854	0.7342	-1.04e-04	1.10e-04	7.71e-01	0.8151	0.667	8.90e-07	2.14e-04	0.99668	0.963	0.83829	0.02390	5	ERGIC1	Body	-	0
cg25610428	1253	-9.24e-04	1.89e-04	0.0445	0.0961	0.77	-2.97e-04	1.88e-04	4.15e-01	0.8446	0.8431	-4.53e-04	3.68e-04	0.62439	0.972	0.70027	0.04285	1	LCE1E	TSS1500	-	0
cg17280849	1259	-5.64e-04	1.26e-04	0.0912	0.1831	0.856	-2.18e-04	1.25e-04	3.73e-01	0.9172	0.8184	-2.15e-04	2.44e-04	0.70081	0.969	0.77027	0.03420	2	LOC105616981	Body	-	0
cg22661531	1254	-6.34e-04	1.38e-04	0.0741	0.1528	0.6228	-6.97e-05	1.38e-04	8.15e-01	0.709	0.5599	1.76e-04	2.75e-04	0.77199	0.963	0.80341	0.02923	19	-	-	S_Shelf	0
cg03756113	1256	-1.11e-03	2.49e-04	0.093	0.1854	0.4613	1.26e-04	2.49e-04	8.15e-01	0.5493	0.9643	-9.15e-04	4.86e-04	0.55301	0.993	0.67789	0.05388	5	-	-	-	0
cg07724905	1258	4.61e-04	9.64e-05	0.0622	0.1303	0.6035	4.46e-05	9.62e-05	8.15e-01	0.6878	0.4508	-2.10e-04	1.87e-04	0.62439	0.963	0.83601	0.02024	11	LOC341056	TSS1500	-	0
cg03738915	1255	-1.03e-03	2.29e-04	0.0912	0.1831	0.8556	-3.92e-04	2.29e-04	3.73e-01	0.9165	0.8686	-5.27e-04	4.46e-04	0.62439	0.975	0.48206	0.04733	10	DIP2C	Body	N_Shore	0
cg20634498	1258	-1.64e-03	3.21e-04	0.0445	0.0961	0.5964	-2.39e-04	3.20e-04	7.87e-01	0.6881	0.887	-1.01e-03	6.24e-04	0.60410	0.979	0.28399	0.06654	2	FOXI3	Body	N_Shore	0
cg08552189	1253	-1.08e-03	2.16e-04	0.0445	0.0961	0.8399	-4.62e-04	2.16e-04	2.70e-01	0.9044	0.5716	1.48e-04	4.30e-04	0.91551	0.963	0.76068	0.04509	16	VAT1L	Body	-	0
cg27639546	1257	-1.15e-03	2.35e-04	0.0445	0.0961	0.7154	-2.98e-04	2.34e-04	5.82e-01	0.7968	0.7638	-3.19e-04	4.83e-04	0.76791	0.965	0.73433	0.04950	20	CDH4;CDH4;CDH4	Body;Body;5'UTR	-	0
cg06102690	1258	9.15e-04	1.81e-04	0.0445	0.0961	0.9156	5.21e-04	1.80e-04	1.63e-01	0.9579	0.9316	6.74e-04	3.51e-04	0.55301	0.987	0.16429	0.03950	4	CCDC149	TSS200	-	2
cg06892726	1259	4.37e-04	8.50e-05	0.0428	0.0961	0.3782	-3.05e-05	8.48e-05	8.20e-01	0.4513	0.7651	1.50e-04	1.65e-04	0.70081	0.966	0.08001	0.01769	6	HFE;HFE;HFE;HFE;HFE;HFE;HFE;HFE;HFE;HFE;HFE;HFE;HFE;HFE;HFE;HFE;HFE;HFE	1stExon;1stExon;1stExon;5'UTR;1stExon;5'UTR;5'UTR;1stExon;5'UTR;1stExon;5'UTR;5'UTR;1stExon;1stExon;5'UTR;5'UTR;5'UTR;1stExon	-	0
cg17609175	1260	-1.41e-03	3.15e-04	0.093	0.1854	0.6602	-1.62e-04	3.15e-04	8.15e-01	0.747	0.6956	-9.72e-05	6.13e-04	0.95240	0.963	0.67005	0.06654	8	-	-	-	0
cg11144842	1257	5.91e-04	1.22e-04	0.0514	0.109	0.6067	7.86e-05	1.22e-04	8.15e-01	0.6894	0.973	5.15e-04	2.37e-04	0.41440	0.994	0.14225	0.02720	6	ALDH5A1;ALDH5A1	Body;Body	-	0
cg03268699	1257	-5.68e-04	1.25e-04	0.0801	0.1586	0.8657	-2.36e-04	1.25e-04	3.73e-01	0.9238	0.9292	-3.98e-04	2.43e-04	0.60410	0.986	0.74111	0.03478	1	NOS1AP;NOS1AP;NOS1AP	TSS1500;Body;Body	-	0
cg24532083	1257	-1.04e-03	2.25e-04	0.0716	0.1473	0.9044	-5.17e-04	2.25e-04	2.50e-01	0.9518	0.8889	-6.07e-04	4.37e-04	0.60410	0.979	0.42645	0.05142	3	-	-	-	0
cg19978170	1253	-7.58e-04	1.64e-04	0.0716	0.1473	0.7318	-1.80e-04	1.63e-04	6.82e-01	0.8125	0.6992	-7.72e-06	3.66e-04	0.99515	0.963	0.84112	0.03451	6	-	-	-	0
cg11527930	1261	-1.81e-03	3.65e-04	0.0445	0.0961	0.6077	-2.81e-04	3.65e-04	7.87e-01	0.6927	0.9834	-1.96e-03	7.11e-04	0.12434	0.997	0.64331	0.07545	5	-	-	-	0
cg15856003	1259	-5.35e-04	1.16e-04	0.0716	0.1473	0.1474	1.99e-04	1.15e-04	3.73e-01	0.1933	0.6734	-2.60e-05	2.25e-04	0.95240	0.963	0.88045	0.02419	1	-	-	-	0
cg12695122	1260	-1.67e-03	3.33e-04	0.0445	0.0961	0.3804	1.36e-04	3.32e-04	8.18e-01	0.4542	0.6762	-2.16e-04	6.47e-04	0.91551	0.963	0.60974	0.06969	5	SEMA5A	Body	-	0
cg13845800	1255	5.37e-04	1.07e-04	0.0445	0.0961	0.3515	-6.41e-05	1.07e-04	8.15e-01	0.4332	0.7058	1.07e-04	2.07e-04	0.83626	0.964	0.77233	0.02269	9	-	-	-	0
cg17932109	1259	-5.23e-04	1.15e-04	0.0815	0.1637	0.4419	5.83e-05	1.15e-04	8.15e-01	0.5347	0.5877	1.01e-04	2.24e-04	0.88790	0.963	0.81202	0.02558	1	-	-	-	0
cg11945292	1258	1.09e-03	1.98e-04	0.0154	0.0397	0.6686	3.18e-04	1.97e-04	4.07e-01	0.7479	0.9984	1.08e-03	3.85e-04	0.12434	1	0.23134	0.04671	4	CCDC149	TSS200	-	2
cg10560079	1259	1.60e-03	3.48e-04	0.0716	0.1473	0.606	1.34e-04	3.47e-04	8.18e-01	0.6894	0.3611	-1.41e-03	6.76e-04	0.43597	0.963	0.13868	0.07473	2	TMEM194B	Body	N_Shore	0
cg14595059	1257	1.19e-04	2.51e-05	0.07	0.1439	0.4608	-6.41e-06	2.50e-05	8.48e-01	0.5409	0.378	-8.35e-05	4.86e-05	0.60410	0.963	0.00875	0.00537	17	ATAD5	TSS200	Island	0
cg05191201	1259	-2.40e-04	5.37e-05	0.0912	0.1831	0.7782	-6.46e-05	5.36e-05	6.12e-01	0.8521	0.9433	-1.78e-04	1.04e-04	0.60410	0.989	0.95485	0.01238	7	-	-	-	0
cg04183158	1259	-1.18e-03	2.25e-04	0.0269	0.0664	0.4608	-5.91e-05	2.24e-04	8.48e-01	0.5493	0.5264	2.42e-04	4.50e-04	0.83626	0.963	0.87785	0.04869	11	AP2A2	3'UTR	S_Shore	0
cg14928617	1260	-4.40e-04	8.84e-05	0.0445	0.0961	0.6067	-6.89e-05	8.83e-05	7.87e-01	0.6914	0.4086	2.25e-04	1.72e-04	0.60410	0.963	0.92857	0.01832	3	PRR23B	TSS1500	S_Shore	0
cg20353496	1253	1.76e-04	3.85e-05	0.0741	0.1528	0.464	-1.38e-05	3.87e-05	8.20e-01	0.5493	0.6136	-1.71e-05	7.41e-05	0.95240	0.963	0.00935	0.00798	20	FAM110A;FAM110A;FAM110A	TSS200;5'UTR;5'UTR	Island	0
cg11429271	1261	1.69e-03	3.51e-04	0.0555	0.1171	0.7618	5.16e-04	3.51e-04	4.70e-01	0.8338	0.4255	-8.69e-04	6.83e-04	0.60410	0.963	0.27948	0.07583	15	C15orf48;C15orf48	TSS1500;TSS1500	N_Shore	0
cg04080282	1256	1.34e-03	2.87e-04	0.0716	0.1473	0.1474	-4.88e-04	2.88e-04	3.73e-01	0.1933	0.7975	4.66e-04	5.58e-04	0.71401	0.969	0.18174	0.06153	7	PON3	TSS1500	Island	0
cg17286244	1260	1.83e-03	3.96e-04	0.0716	0.1473	0.6067	1.67e-04	3.96e-04	8.18e-01	0.6894	0.596	-2.58e-04	7.71e-04	0.91551	0.963	0.54859	0.08537	15	MIR548H4;SPESP1;NOX5	Body;TSS1500;TSS1500	Island	0
cg08075528	1258	-9.50e-05	2.06e-05	0.0716	0.1473	0.8247	-3.36e-05	2.06e-05	4.06e-01	0.8906	0.8144	-3.59e-05	4.09e-05	0.70081	0.969	0.98776	0.00433	19	CSNK1G2	5'UTR	Island	0
cg14218838	1260	-1.27e-04	2.60e-05	0.0445	0.0961	0.4354	5.56e-06	2.60e-05	8.73e-01	0.5205	0.6992	-2.05e-05	5.07e-05	0.91551	0.963	0.98374	0.00537	6	-	-	N_Shore	0
cg19529696	1259	9.94e-05	2.19e-05	0.0824	0.1637	0.6973	1.73e-05	2.19e-05	7.87e-01	0.7771	0.5429	-3.14e-05	4.27e-05	0.73164	0.963	0.01016	0.00469	7	ABCF2;ABCF2	TSS200;TSS200	Island	0
cg14220678	1230	-4.70e-04	1.06e-04	0.093	0.1854	0.4613	5.54e-05	1.06e-04	8.15e-01	0.5502	0.3871	3.72e-04	2.04e-04	0.57342	0.963	0.96404	0.02200	1	CCDC17	Body	Island	0
cg11840833	1257	1.18e-04	2.56e-05	0.0716	0.1473	0.4026	-1.63e-05	2.55e-05	8.15e-01	0.4759	0.6119	-1.18e-05	4.97e-05	0.95240	0.963	0.00807	0.00528	14	SLC25A29;SLC25A29;SLC25A29;SLC25A29;SLC25A29;MIR345;SLC25A29;SLC25A29;SLC25A29	1stExon;1stExon;1stExon;1stExon;5'UTR;TSS1500;5'UTR;5'UTR;5'UTR	Island	0
cg02343715	1258	-7.25e-04	1.61e-04	0.0872	0.1753	0.7387	-1.64e-04	1.60e-04	7.28e-01	0.8157	0.8526	-3.44e-04	3.12e-04	0.62439	0.973	0.77488	0.03554	5	COL23A1	Body	S_Shelf	0
cg20786706	1240	-7.17e-04	1.55e-04	0.0722	0.1499	0.5644	-2.69e-05	1.54e-04	8.82e-01	0.6528	0.6744	-3.83e-05	3.01e-04	0.95240	0.963	0.91693	0.03302	6	-	-	-	0
cg01275038	1260	-1.51e-03	3.31e-04	0.0741	0.1528	0.6204	-1.60e-04	3.30e-04	8.15e-01	0.7062	0.9066	-9.54e-04	6.43e-04	0.60410	0.982	0.62416	0.07144	4	SORCS2	Body	-	0
cg13430225	1260	2.94e-04	6.15e-05	0.0622	0.1335	0.8835	1.39e-04	6.14e-05	2.50e-01	0.9351	0.8683	1.60e-04	1.20e-04	0.60410	0.976	0.01571	0.01318	1	CPT2;CPT2	1stExon;5'UTR	Island	0
cg24352805	1260	1.41e-04	2.99e-05	0.0681	0.1405	0.6832	2.64e-05	2.99e-05	7.71e-01	0.7631	0.8848	8.24e-05	5.82e-05	0.60410	0.979	0.01994	0.00651	10	FRAT1	TSS1500	Island	0
cg10502904	1256	-2.31e-04	4.84e-05	0.0622	0.1335	0.4354	1.69e-05	4.91e-05	8.20e-01	0.5205	0.4149	1.31e-04	9.41e-05	0.60410	0.963	0.97478	0.01018	10	MGMT	3'UTR	-	0

## Sheet: Cheese
Supplementary Table S3: Results of interaction analysis for food groups with more than four significant hits with FDR corrected P-values in the interaction term of <0.1 with additional genomic inflation corrected interaction term p-values
probeID	N_samp	BETA_nutr_in_mtype1	SE_nutr_in_mtype1	p_fdr_in_mtype1	p_adj_bacon_fdr_mtype1	p_interact_fdr_mtype2	beta_mtype2	se_mtype2	p_fdr_mtype2	p_adj_bacon_fdr_mtype2	p_interact_fdr_mtype3	beta_mtype3	se_mtype3	p_fdr_mtype3	p_adj_bacon_fdr_mtype3	mean_beta	SD_beta	CHR	UCSC_RefGene_Name	UCSC_RefGene_Group	Relation_to_UCSC_CpG_Island	flag
cg05431171	1258	4.00e-05	6.19e-05	1	0.994	0.962	-4.94e-05	6.13e-05	0.911	0.976	0.07663	-0.000611	1.30e-04	1.07e-05	0.12154	0.69629	0.02938	6	TEAD3	5'UTR	N_Shelf	0
cg20715809	1259	4.51e-05	5.88e-05	1	0.992	0.948	-7.07e-05	5.81e-05	0.808	0.968	0.05219	-0.000618	1.24e-04	4.32e-06	0.0737	0.71495	0.02634	15	-	-	-	0
cg15379294	1255	9.08e-05	5.51e-05	1	0.962	0.932	-6.88e-05	5.43e-05	0.808	0.965	0.02049	-0.000578	1.16e-04	4.32e-06	0.03083	0.79484	0.02415	3	POLR2H;CLCN2;CLCN2;CLCN2;CLCN2	TSS1500;Body;Body;Body;Body	N_Shore	0
cg26413730	1261	8.53e-05	5.26e-05	1	0.964	0.927	-8.31e-05	5.19e-05	0.808	0.965	0.09743	-0.000440	1.11e-04	9.70e-05	0.14066	0.65091	0.02709	17	SEPT9;SEPT9;SEPT9;SEPT9;SEPT9	5'UTR;5'UTR;Body;Body;Body	-	0
cg10963793	1260	-4.28e-04	1.79e-04	1	0.897	0.927	1.24e-04	1.77e-04	0.951	0.965	0.09886	0.001354	3.76e-04	3.72e-04	0.16826	0.42570	0.07381	12	CCNT1	TSS1500	S_Shore	0
cg11389400	1257	1.43e-04	7.39e-05	1	0.941	0.941	-3.04e-05	7.28e-05	0.964	0.967	0.09168	-0.000600	1.55e-04	1.44e-04	0.1363	0.85064	0.02991	13	-	-	-	0
cg26496291	1244	-6.32e-05	3.08e-05	1	0.928	0.983	-3.95e-05	3.07e-05	0.808	0.988	0.09968	0.000242	6.45e-05	2.15e-04	0.16892	0.07960	0.01274	19	UNC13A	TSS1500	Island	0
cg15705813	1258	-1.97e-04	8.89e-05	1	0.913	0.927	1.77e-04	8.83e-05	0.570	0.965	0.08687	0.000708	1.87e-04	1.89e-04	0.14478	0.41538	0.04191	2	-	-	-	0
cg05932560	1261	1.30e-04	4.85e-05	1	0.863	0.927	-3.03e-05	4.78e-05	0.951	0.965	0.08609	-0.000366	1.02e-04	3.73e-04	0.12973	0.89113	0.01928	16	-	-	-	0
cg07815028	1254	9.14e-05	9.52e-05	1	0.987	0.948	-1.01e-04	9.40e-05	0.868	0.968	0.08839	-0.000875	2.00e-04	2.45e-05	0.13019	0.70369	0.03929	11	-	-	-	0
cg00741624	1256	-9.25e-05	7.62e-05	1	0.979	0.948	6.27e-05	7.59e-05	0.906	0.968	0.02049	0.000841	1.61e-04	2.54e-06	0.04099	0.27482	0.03766	14	KIAA1409	5'UTR	Island	0
cg17085457	1253	-7.32e-05	3.64e-05	1	0.934	0.947	2.25e-06	3.61e-05	0.984	0.968	0.08434	0.000301	7.64e-05	1.09e-04	0.14066	0.08010	0.01478	1	ZNF697	TSS1500	Island	0
cg07323451	1259	-1.58e-04	1.06e-04	1	0.97	0.989	-2.17e-04	1.05e-04	0.570	0.993	0.09743	-0.001221	2.24e-04	1.36e-06	0.14066	0.64193	0.04228	17	ITGAE	Body	-	0
cg11603328	1260	-6.15e-04	1.80e-04	1	0.758	0.927	-6.62e-05	1.77e-04	0.984	0.965	0.09743	0.001178	3.78e-04	1.85e-03	0.1614	0.64790	0.07128	13	-	-	-	0
cg18876270	1251	3.93e-05	6.15e-05	1	0.994	0.994	1.85e-05	6.07e-05	0.984	0.996	0.07663	-0.000613	1.30e-04	1.07e-05	0.1207	0.81328	0.02844	14	-	-	N_Shore	0
cg00415704	1259	4.04e-05	7.80e-05	1	0.996	0.982	-2.36e-05	7.70e-05	0.984	0.988	0.09326	-0.000744	1.64e-04	1.60e-05	0.13713	0.67146	0.03311	15	RGMA;RGMA	Body;5'UTR	N_Shore	0
cg06119389	1248	-2.56e-04	9.96e-05	1	0.877	0.927	1.00e-04	9.83e-05	0.868	0.965	0.08609	0.000788	2.15e-04	2.90e-04	0.14066	0.77093	0.03954	1	-	-	-	0
cg11784101	1257	1.94e-04	6.17e-05	1	0.818	0.927	-2.63e-06	6.09e-05	0.984	0.965	0.06159	-0.000489	1.30e-04	1.99e-04	0.08982	0.76819	0.02574	11	-	-	-	0
cg02479081	1260	-2.23e-04	7.74e-05	1	0.855	0.927	7.01e-05	7.63e-05	0.878	0.965	0.07663	0.000598	1.63e-04	2.80e-04	0.12973	0.63092	0.04331	9	-	-	-	0
cg25044651	1261	-1.13e-04	7.89e-05	1	0.971	0.955	2.20e-05	7.78e-05	0.984	0.971	0.07488	0.000736	1.66e-04	1.99e-05	0.12973	0.18485	0.03649	5	LVRN	1stExon	Island	0
cg05531689	1247	6.76e-05	5.80e-05	1	0.982	0.945	-5.51e-05	5.73e-05	0.868	0.968	0.03207	-0.000616	1.22e-04	4.02e-06	0.04485	0.77102	0.02401	2	OTOF	Body	S_Shelf	0
cg21603975	1214	3.18e-04	1.95e-04	1	0.963	0.956	-7.01e-06	1.90e-04	0.984	0.972	0.08164	-0.001684	4.03e-04	5.00e-05	0.12973	0.60682	0.08099	1	MIR186;ZRANB2;ZRANB2	TSS1500;Body;Body	-	0
cg08497507	1245	-2.55e-05	2.36e-05	1	0.984	0.932	3.98e-05	2.31e-05	0.786	0.965	0.09739	0.000208	4.89e-05	3.81e-05	0.15955	0.06319	0.00981	12	-	-	Island	0
cg26758781	1260	-1.11e-04	4.28e-05	1	0.877	0.927	2.47e-05	4.22e-05	0.951	0.965	0.09968	0.000314	8.99e-05	5.35e-04	0.16892	0.90256	0.01678	2	MYT1L;MYT1L	Body;Body	S_Shelf	0
cg01963618	1261	-1.10e-04	7.60e-05	1	0.97	0.987	-6.21e-05	7.50e-05	0.906	0.99	0.09166	0.000656	1.60e-04	6.18e-05	0.1509	0.54457	0.03625	6	LOC285768;LOC285768	TSS1500;TSS1500	-	0
cg13523512	1252	-4.67e-05	1.88e-05	1	0.884	0.927	1.39e-05	1.85e-05	0.950	0.965	0.07867	0.000149	3.92e-05	1.87e-04	0.13045	0.05387	0.00793	9	RANBP6;RANBP6;RANBP6	TSS200;TSS200;TSS200	-	0
cg19321695	1261	1.36e-04	6.03e-05	1	0.912	0.927	-1.14e-04	5.95e-05	0.570	0.965	0.06159	-0.000522	1.27e-04	6.13e-05	0.09028	0.61935	0.02731	1	TSPAN1	5'UTR	-	0
cg07492033	1257	1.01e-04	6.00e-05	1	0.961	0.964	1.71e-05	5.94e-05	0.984	0.977	0.06159	-0.000554	1.26e-04	2.36e-05	0.09028	0.78612	0.02533	18	-	-	-	0
cg00273129	1256	-6.17e-05	7.48e-05	1	0.991	0.932	1.47e-04	7.38e-05	0.570	0.965	0.07663	0.000724	1.57e-04	1.28e-05	0.13019	0.75123	0.03255	1	-	-	-	0
cg20064122	1257	-6.99e-05	3.82e-05	1	0.948	0.936	2.79e-05	3.77e-05	0.951	0.965	0.07663	0.000334	8.02e-05	5.23e-05	0.12973	0.09001	0.01564	22	TUBA8	TSS200	Island	0
cg07249054	1254	-2.41e-05	1.80e-05	1	0.976	0.953	8.58e-06	1.77e-05	0.951	0.969	0.07663	0.000168	3.77e-05	1.99e-05	0.12973	0.04511	0.00754	16	-	-	-	0
cg26559689	1256	-1.01e-04	3.92e-05	1	0.877	0.932	6.61e-06	3.87e-05	0.984	0.965	0.07663	0.000315	8.24e-05	1.70e-04	0.12973	0.85164	0.01564	6	CDYL;CDYL;CDYL;CDYL	Body;Body;Body;Body	-	0
cg26993947	1241	2.72e-05	5.08e-05	1	0.996	0.944	-8.77e-05	5.11e-05	0.786	0.967	0.08434	-0.000541	1.17e-04	1.28e-05	0.12973	0.82288	0.02048	22	TMEM211	Body	-	0
cg06671623	1259	-8.56e-05	3.82e-05	1	0.912	0.959	-2.55e-05	3.77e-05	0.951	0.973	0.06715	0.000329	8.03e-05	6.56e-05	0.12154	0.86351	0.01561	15	IGF1R	Body	-	0
cg06570967	1260	2.42e-04	1.07e-04	1	0.911	0.984	1.61e-04	1.06e-04	0.808	0.989	0.08164	-0.000874	2.25e-04	1.44e-04	0.12973	0.73937	0.04740	10	-	-	-	0
cg25478161	1261	-8.89e-05	6.81e-05	1	0.977	0.961	1.36e-05	6.72e-05	0.984	0.974	0.09168	0.000597	1.43e-04	5.08e-05	0.15249	0.72145	0.03859	15	SPG11;SPG11	TSS1500;TSS1500	S_Shore	0
cg10888278	1257	4.86e-05	7.10e-05	1	0.993	0.973	-3.06e-05	7.00e-05	0.962	0.982	0.01856	-0.000836	1.49e-04	1.03e-06	0.02485	0.67088	0.02989	11	NTM	Body	-	0
cg14831289	1259	-1.78e-05	3.87e-05	1	0.997	0.998	-1.38e-05	3.82e-05	0.984	0.998	0.07663	-0.000424	8.14e-05	2.57e-06	0.12425	0.88679	0.01584	3	TRAK1	Body	-	0
cg04698521	1260	2.22e-05	4.73e-05	1	0.997	0.961	-4.91e-05	4.66e-05	0.868	0.975	0.09743	-0.000450	9.93e-05	1.63e-05	0.14066	0.81138	0.02080	2	HDAC4	Body	S_Shore	0
cg03014603	1259	-4.96e-04	1.71e-04	1	0.854	0.946	-1.36e-04	1.69e-04	0.911	0.967	0.0834	0.001276	3.59e-04	4.28e-04	0.13713	0.62767	0.06732	19	LOC284395	Body	-	0
cg22141389	1256	6.42e-06	5.68e-05	1	0.999	0.97	7.59e-05	5.61e-05	0.808	0.979	0.06159	0.000628	1.20e-04	2.54e-06	0.11915	0.11072	0.02315	6	HTR1E	TSS200	N_Shore	0
cg19322065	1258	-2.56e-04	1.85e-04	1	0.973	0.942	1.75e-04	1.82e-04	0.868	0.967	0.08501	0.001643	3.88e-04	4.28e-05	0.14066	0.42752	0.07408	1	-	-	-	0
cg18244100	1256	8.91e-05	4.79e-05	1	0.948	0.953	1.86e-06	4.70e-05	0.984	0.97	0.02049	-0.000492	1.00e-04	5.49e-06	0.03083	0.76800	0.01987	6	SKIV2L	Body	N_Shelf	0
cg20056076	1260	1.20e-06	5.05e-05	1	1	0.99	2.67e-05	5.00e-05	0.951	0.993	0.07663	-0.000539	1.06e-04	3.91e-06	0.11915	0.70443	0.02488	14	-	-	-	0
cg09255383	1246	4.64e-06	8.52e-05	1	1	0.969	1.11e-04	8.46e-05	0.808	0.979	0.07663	-0.000918	1.84e-04	4.32e-06	0.11915	0.13794	0.03371	1	-	-	-	0
cg01493038	1257	-7.72e-05	5.11e-05	1	0.968	0.927	9.70e-05	5.04e-05	0.570	0.965	0.06159	0.000485	1.07e-04	1.65e-05	0.11915	0.86298	0.02063	7	NRCAM;NRCAM;NRCAM;NRCAM;NRCAM	Body;Body;Body;Body;Body	-	0
cg12710176	1242	-7.80e-05	2.26e-05	1	0.758	0.927	-5.20e-06	2.22e-05	0.984	0.965	0.09075	0.000149	4.70e-05	1.60e-03	0.14955	0.05822	0.01002	1	PFKFB2;PFKFB2	TSS200;TSS200	Island	0
cg21084402	1260	-4.14e-05	3.24e-05	1	0.978	0.964	3.64e-06	3.20e-05	0.984	0.976	0.03207	0.000342	6.84e-05	4.32e-06	0.06153	0.04316	0.01347	19	OCEL1	TSS200	Island	0
cg17767184	1252	-1.43e-04	4.14e-05	1	0.758	0.927	8.38e-06	4.08e-05	0.984	0.965	0.07663	0.000291	8.67e-05	8.28e-04	0.13019	0.04225	0.01693	3	NSUN3;DHFRL1	Body;TSS1500	S_Shore	0
cg13491759	1257	-1.87e-05	2.54e-05	1	0.993	0.955	2.45e-05	2.50e-05	0.868	0.971	0.07663	0.000248	5.33e-05	1.19e-05	0.13019	0.06044	0.01033	17	PFN1	Body	Island	0
cg24092106	1258	-7.93e-05	5.57e-05	1	0.971	0.98	-3.13e-05	5.47e-05	0.951	0.986	0.08609	0.000488	1.16e-04	4.86e-05	0.14066	0.05620	0.02258	3	-	-	-	0
cg16580462	1256	-2.95e-05	5.84e-05	1	0.996	0.98	-8.10e-05	5.77e-05	0.808	0.987	0.08434	-0.000633	1.23e-04	3.22e-06	0.12973	0.69083	0.02451	7	SNX8	Body	S_Shore	0
cg04621893	1252	-1.41e-04	7.30e-05	1	0.94	0.927	1.07e-04	7.23e-05	0.808	0.965	0.05219	0.000679	1.53e-04	2.03e-05	0.09028	0.16586	0.03169	10	-	-	Island	0
cg24579604	1253	-2.06e-04	1.41e-04	1	0.97	0.943	1.19e-04	1.41e-04	0.906	0.967	0.0914	0.001215	2.95e-04	6.15e-05	0.15075	0.69695	0.05740	10	-	-	-	0
cg16316009	1257	-5.77e-05	1.94e-05	1	0.839	0.932	-3.40e-06	1.90e-05	0.984	0.965	0.08486	0.000141	4.05e-05	5.46e-04	0.14066	0.04913	0.00833	6	DST;LOC101930010;DST	TSS200;Body;Body	-	0
cg12229081	1260	-4.09e-05	3.38e-05	1	0.979	0.986	-1.85e-05	3.33e-05	0.951	0.99	0.09123	0.000301	7.10e-05	4.23e-05	0.14976	0.06325	0.01414	16	TNRC6A	Body	Island	0
cg00339416	1259	5.46e-05	5.04e-05	1	0.984	0.943	-6.05e-05	4.97e-05	0.808	0.967	0.07663	-0.000477	1.06e-04	1.76e-05	0.1207	0.88080	0.02077	2	IGFBP2	Body	-	0
cg05096694	1261	1.24e-04	4.02e-05	1	0.826	0.927	-5.00e-05	3.97e-05	0.808	0.965	0.09968	-0.000276	8.45e-05	1.18e-03	0.14066	0.84095	0.01583	1	-	-	-	0
cg26984293	1259	8.28e-05	4.66e-05	1	0.953	0.969	2.41e-05	4.60e-05	0.951	0.979	0.08687	-0.000392	9.79e-05	9.05e-05	0.13019	0.82058	0.01884	6	-	-	-	0
cg14669226	1259	-7.32e-06	2.14e-05	1	0.998	0.974	1.55e-05	2.12e-05	0.951	0.982	0.07663	0.000220	4.51e-05	5.98e-06	0.12973	0.04374	0.00867	13	FGF9	Body	Island	0
cg25626519	1255	-1.80e-04	1.39e-04	1	0.977	0.977	-4.62e-05	1.37e-04	0.984	0.984	0.09743	0.001210	2.93e-04	5.77e-05	0.1614	0.43650	0.05680	5	-	-	-	0
cg10800250	1261	5.82e-05	5.11e-05	1	0.982	0.944	-5.41e-05	5.04e-05	0.868	0.967	0.08609	-0.000466	1.07e-04	2.88e-05	0.12973	0.81048	0.02301	8	RP1L1	Body	Island	0
cg15448680	1168	-7.77e-05	4.33e-05	1	0.951	0.934	3.84e-05	4.32e-05	0.903	0.965	0.08839	0.000402	1.01e-04	9.70e-05	0.14601	0.88703	0.01697	6	MTHFD1L;MTHFD1L;MTHFD1L	Body;Body;Body	-	0
cg04649530	1261	-2.48e-05	6.31e-05	1	0.997	0.979	3.33e-05	6.22e-05	0.951	0.985	0.09886	-0.000652	1.33e-04	5.35e-06	0.14066	0.63609	0.02979	9	-	-	N_Shore	0
cg24527001	1260	-4.38e-06	2.14e-05	1	0.999	0.983	1.21e-05	2.11e-05	0.951	0.988	0.09886	0.000209	4.50e-05	1.19e-05	0.16863	0.05281	0.00882	14	NDUFB1;CPSF2	TSS200;TSS200	Island	0
cg20321719	1259	2.61e-05	4.43e-05	1	0.995	0.991	7.12e-06	4.37e-05	0.984	0.995	0.06159	-0.000458	9.30e-05	5.35e-06	0.09028	0.83450	0.02022	9	POMT1;POMT1;POMT1;POMT1;POMT1	Body;Body;Body;Body;Body	-	0
cg06222821	1261	2.62e-05	3.34e-05	1	0.991	0.991	4.20e-05	3.30e-05	0.808	0.993	0.07663	-0.000326	7.02e-05	1.19e-05	0.1207	0.89886	0.01363	12	ANAPC7;ANAPC7	Body;Body	-	0
cg12520969	1257	4.43e-05	5.82e-05	1	0.992	0.95	-6.75e-05	5.75e-05	0.838	0.969	0.08486	-0.000554	1.22e-04	1.63e-05	0.12973	0.74862	0.02564	1	-	-	-	0
cg08394056	1261	-1.39e-04	5.37e-05	1	0.877	0.934	1.97e-06	5.30e-05	0.984	0.965	0.09743	0.000397	1.13e-04	4.88e-04	0.16204	0.82899	0.02167	7	-	-	-	0
cg20087757	1242	-1.84e-05	2.24e-05	1	0.991	0.956	1.94e-05	2.21e-05	0.906	0.971	0.07663	0.000216	4.66e-05	1.19e-05	0.12973	0.06045	0.00936	19	-	-	-	0
cg07007778	1245	-4.41e-05	2.79e-05	1	0.965	0.937	2.70e-05	2.74e-05	0.868	0.966	0.08164	0.000243	5.80e-05	4.78e-05	0.13713	0.07246	0.01143	13	CARKD;CARKD	5'UTR;1stExon	Island	0
cg26056946	1260	1.06e-05	9.14e-05	1	0.999	0.985	-5.28e-05	9.02e-05	0.951	0.99	0.09743	-0.000902	1.92e-04	1.07e-05	0.14066	0.48940	0.04064	20	RALGAPB;RALGAPB;RALGAPB	TSS1500;TSS1500;TSS1500	N_Shore	0
cg07241532	1257	7.12e-06	5.53e-05	1	0.999	0.999	3.72e-06	5.43e-05	0.984	1	0.03207	-0.000638	1.16e-04	1.16e-06	0.04485	0.69655	0.02468	16	CCDC102A	3'UTR	-	0
cg05642551	1260	1.47e-06	2.44e-05	1	1	0.994	8.70e-06	2.40e-05	0.984	0.996	0.08968	0.000248	5.12e-05	6.32e-06	0.14855	0.03925	0.00995	17	CDC6	TSS200	Island	0
cg21880900	1254	2.22e-04	7.55e-05	1	0.853	0.927	-8.03e-05	7.45e-05	0.868	0.965	0.02049	-0.000715	1.60e-04	1.90e-05	0.02728	0.80209	0.03025	3	-	-	-	0
cg02862153	1251	-4.12e-05	2.66e-05	1	0.966	0.972	-1.12e-05	2.61e-05	0.962	0.981	0.09743	0.000224	5.56e-05	8.40e-05	0.1605	0.06921	0.01096	7	CUX1;CUX1;CUX1	Body;TSS1500;Body	Island	0
cg26782787	1260	-7.39e-06	3.57e-05	1	0.999	0.999	-4.99e-06	3.52e-05	0.984	0.999	0.08434	-0.000376	7.50e-05	4.32e-06	0.12973	0.85762	0.01453	22	EIF4ENIF1;EIF4ENIF1;EIF4ENIF1	3'UTR;3'UTR;3'UTR	-	0
cg27224699	1258	2.22e-05	3.68e-05	1	0.995	0.994	9.31e-06	3.64e-05	0.984	0.996	0.07663	-0.000401	8.55e-05	1.07e-05	0.11915	0.86464	0.01535	15	-	-	-	0
cg15864101	1260	2.53e-05	6.19e-05	1	0.997	0.948	-9.59e-05	6.11e-05	0.808	0.968	0.08164	-0.000619	1.30e-04	9.48e-06	0.12973	0.69656	0.02823	19	CCDC155	Body	-	0
cg10646368	1258	2.28e-05	9.81e-05	1	0.999	0.981	-5.97e-05	9.67e-05	0.951	0.988	0.09743	-0.000955	2.06e-04	1.19e-05	0.14066	0.54191	0.04027	15	-	-	-	0
cg17199537	1257	1.19e-04	5.63e-05	1	0.924	0.927	-1.30e-04	5.53e-05	0.570	0.965	0.03207	-0.000538	1.18e-04	1.46e-05	0.04485	0.67820	0.02569	5	NKD2;NKD2	Body;Body	-	0
cg08955006	1260	-2.26e-05	4.13e-05	1	0.996	0.975	2.06e-05	4.08e-05	0.951	0.982	0.07663	0.000412	8.69e-05	9.64e-06	0.13019	0.84109	0.01728	2	KIDINS220	Body	-	0
cg01440606	1258	6.74e-05	7.55e-05	1	0.989	0.993	3.97e-05	7.48e-05	0.951	0.996	0.08434	-0.000711	1.59e-04	1.90e-05	0.12973	0.81403	0.03172	20	-	-	-	0
cg06437052	1260	8.52e-05	5.38e-05	1	0.965	0.961	4.81e-06	5.31e-05	0.984	0.975	0.09886	-0.000450	1.13e-04	9.48e-05	0.14066	0.76342	0.02382	1	SLC26A9;SLC26A9;SLC26A9;SLC26A9	Body;Body;5'UTR;1stExon	-	0
cg08399978	1258	-1.15e-04	3.74e-05	1	0.826	0.934	-1.57e-05	3.67e-05	0.962	0.965	0.08609	0.000265	7.81e-05	7.36e-04	0.14066	0.06443	0.01513	17	-	-	-	0
cg08189998	1247	3.74e-05	5.72e-05	1	0.994	0.996	4.75e-05	5.69e-05	0.906	0.997	0.0914	-0.000544	1.21e-04	1.83e-05	0.13521	0.65651	0.02420	6	KIF6;KIF6;KIF6	Body;Body;Body	-	0
cg03999688	1251	1.17e-04	5.80e-05	1	0.934	0.927	-7.08e-05	5.73e-05	0.808	0.965	0.07663	-0.000495	1.22e-04	6.97e-05	0.11915	0.84031	0.02303	14	-	-	-	0
cg20132791	1260	1.46e-04	7.53e-05	1	0.941	0.944	-1.97e-05	7.43e-05	0.984	0.967	0.09886	-0.000603	1.58e-04	1.76e-04	0.14066	0.60615	0.03460	6	SLC26A8;SLC26A8	TSS1500;TSS1500	N_Shelf	0
cg19727124	1259	5.90e-05	5.00e-05	1	0.981	0.984	2.22e-05	4.93e-05	0.962	0.989	0.05861	-0.000500	1.05e-04	9.48e-06	0.08474	0.60488	0.02455	1	PLEKHG5;PLEKHG5;PLEKHG5	Body;Body;TSS1500	S_Shelf	0
cg27094531	1258	1.89e-04	1.28e-04	1	0.97	0.989	1.21e-04	1.26e-04	0.868	0.993	0.09743	-0.001096	2.70e-04	7.26e-05	0.14066	0.79523	0.05074	1	-	-	-	0
cg11547047	1257	1.33e-04	5.81e-05	1	0.905	0.959	4.03e-05	5.83e-05	0.951	0.974	0.06159	-0.000500	1.22e-04	6.50e-05	0.09028	0.81946	0.02499	4	LOC100506444	Body	-	0
cg01458659	1259	4.62e-05	4.71e-05	1	0.987	0.927	-9.95e-05	4.66e-05	0.570	0.965	0.04161	-0.000496	9.89e-05	4.32e-06	0.05705	0.63491	0.02212	9	DAB2IP	Body	-	0
cg16988970	1260	-4.18e-05	1.22e-04	1	0.998	0.984	-1.33e-04	1.20e-04	0.868	0.989	0.08968	-0.001275	2.55e-04	4.32e-06	0.13045	0.60231	0.05057	17	ASB16	TSS200	-	3
cg03511041	1255	-1.44e-05	6.82e-05	1	0.999	0.972	6.21e-05	6.75e-05	0.878	0.981	0.09886	0.000664	1.43e-04	1.19e-05	0.16826	0.19375	0.03101	20	-	-	Island	0
cg00876694	1260	7.71e-06	6.07e-05	1	0.999	0.993	3.02e-05	6.01e-05	0.951	0.995	0.05219	-0.000679	1.28e-04	2.21e-06	0.0737	0.63043	0.03459	20	TP53INP2	5'UTR	N_Shore	0
cg06441533	1260	7.08e-05	3.44e-05	1	0.929	0.947	6.73e-07	3.40e-05	0.984	0.968	0.06159	-0.000310	7.23e-05	3.49e-05	0.08982	0.91596	0.01388	14	GPX2;GPX2;GPX2;CHURC1-FNTB;CHURC1-FNTB	TSS1500;TSS1500;TSS1500;Body;Body	-	0
cg10156298	1260	7.97e-05	1.34e-04	1	0.995	0.978	-4.62e-05	1.32e-04	0.984	0.985	0.08434	-0.001299	2.81e-04	1.19e-05	0.12973	0.63638	0.05502	1	TMEM88B	TSS200	N_Shore	4
cg08453282	1258	-1.84e-04	6.37e-05	1	0.855	0.927	1.23e-05	6.30e-05	0.984	0.965	0.08164	0.000479	1.34e-04	3.92e-04	0.1363	0.68728	0.02799	17	NXN;NXN	Body;Body	-	0
cg08008072	1261	-5.81e-04	1.98e-04	1	0.852	0.927	1.59e-05	1.95e-04	0.984	0.965	0.0834	0.001467	4.15e-04	4.58e-04	0.13713	0.26029	0.07874	16	CLCN7;CLCN7	Body;Body	N_Shore	0
cg16097078	1252	1.62e-04	7.65e-05	1	0.924	0.927	-1.44e-04	7.50e-05	0.570	0.965	0.09886	-0.000594	1.60e-04	2.35e-04	0.14066	0.77466	0.03202	1	KCNJ10	5'UTR	-	0
cg26864061	1244	-3.21e-05	2.59e-05	1	0.979	0.975	-5.38e-06	2.56e-05	0.984	0.982	0.07663	0.000242	5.40e-05	1.90e-05	0.12973	0.05776	0.01150	3	SACM1L;SACM1L	1stExon;5'UTR	Island	0
cg07698783	1257	2.57e-05	6.23e-05	1	0.997	0.965	-5.83e-05	6.17e-05	0.871	0.978	0.08486	-0.000615	1.31e-04	1.07e-05	0.12973	0.61567	0.02649	11	SPI1;SPI1	Body;Body	N_Shelf	0
cg09308803	1258	-2.33e-05	2.58e-05	1	0.988	0.948	2.92e-05	2.55e-05	0.859	0.968	0.09743	0.000235	5.42e-05	2.88e-05	0.15955	0.04518	0.01027	4	LOC256880;H2AFZ	TSS200;TSS200	Island	0
cg23795938	1257	5.97e-05	9.54e-05	1	0.994	0.971	-5.39e-05	9.44e-05	0.951	0.98	0.00249	-0.001236	2.00e-04	1.55e-07	0.0035	0.63857	0.04250	1	TMEM88B	TSS200	N_Shore	4
cg05641022	1255	1.57e-04	4.60e-05	1	0.758	0.927	-2.49e-05	4.53e-05	0.951	0.965	0.08968	-0.000335	1.03e-04	1.22e-03	0.13045	0.82881	0.01935	1	-	-	-	0
cg00073181	1255	2.28e-04	1.02e-04	1	0.912	0.939	-1.63e-05	1.01e-04	0.984	0.967	0.00116	-0.001214	2.14e-04	9.78e-07	0.00167	0.70345	0.04231	1	TLR5	5'UTR	-	0
cg22157340	1259	3.98e-04	1.47e-04	1	0.863	0.932	-1.36e-05	1.45e-04	0.984	0.965	0.08609	-0.001106	3.09e-04	3.92e-04	0.13015	0.72165	0.05975	2	KCNH7;KCNH7	Body;Body	-	0
cg12274082	1258	9.50e-05	5.59e-05	1	0.959	0.927	-1.37e-04	5.53e-05	0.570	0.965	0.02423	-0.000576	1.17e-04	5.49e-06	0.03569	0.61974	0.02377	6	CYP21A2;CYP21A2	Body;Body	-	0
cg23948167	1253	1.31e-04	6.22e-05	1	0.924	0.927	-1.76e-04	6.09e-05	0.570	0.965	0.08839	-0.000495	1.29e-04	1.69e-04	0.13019	0.72840	0.02543	5	JADE2;JADE2;JADE2;JADE2	Body;Body;Body;Body	-	0
cg07775468	1261	2.01e-05	1.19e-04	1	0.999	0.941	-2.59e-04	1.17e-04	0.570	0.967	0.08164	-0.001216	2.50e-04	5.98e-06	0.12973	0.64864	0.04946	12	-	-	S_Shore	0
cg03468072	1261	-1.75e-04	1.10e-04	1	0.964	0.927	1.65e-04	1.08e-04	0.808	0.965	0.06159	0.001020	2.30e-04	2.06e-05	0.11915	0.36401	0.04950	12	-	-	Island	0
cg04284463	1253	-3.13e-05	5.01e-05	1	0.994	0.965	3.85e-05	4.98e-05	0.937	0.976	0.08434	0.000488	1.06e-04	1.22e-05	0.14066	0.11748	0.02121	2	RPRM	TSS1500	S_Shore	0
cg09296069	1259	4.98e-05	1.03e-04	1	0.997	0.976	-5.38e-05	1.02e-04	0.951	0.984	0.08609	-0.001008	2.18e-04	1.19e-05	0.13019	0.65283	0.04178	7	SH2B2	TSS1500	N_Shore	0
cg18177682	1247	-5.72e-05	2.89e-05	1	0.936	0.943	9.53e-06	2.85e-05	0.984	0.967	0.09743	0.000231	6.03e-05	1.70e-04	0.15955	0.07831	0.01210	1	PEA15	5'UTR	Island	0
cg01798806	1253	6.29e-05	5.45e-05	1	0.982	0.945	-5.42e-05	5.38e-05	0.868	0.968	0.06159	-0.000536	1.14e-04	1.09e-05	0.09028	0.81438	0.02315	8	TSNARE1	Body	-	0
cg04206296	1257	-3.81e-05	2.89e-05	1	0.977	0.986	-1.85e-05	2.86e-05	0.951	0.989	0.06159	0.000278	6.08e-05	1.46e-05	0.11915	0.03950	0.01190	1	DEGS1;DEGS1	TSS1500;TSS1500	Island	0
cg21544024	1260	-8.91e-05	4.30e-05	1	0.926	0.997	-9.60e-05	4.24e-05	0.570	0.998	0.07663	0.000372	9.18e-05	7.43e-05	0.12973	0.90168	0.01707	3	MAATS1	Body	-	0
cg23224619	1258	7.19e-05	4.76e-05	1	0.97	0.927	-9.22e-05	4.79e-05	0.570	0.965	0.0914	-0.000408	1.00e-04	6.68e-05	0.13521	0.87691	0.01936	2	DGKD;DGKD	Body;1stExon	-	0
cg16010904	1259	7.54e-05	6.92e-05	1	0.984	0.95	-5.76e-05	6.83e-05	0.906	0.969	0.06159	-0.000681	1.45e-04	1.09e-05	0.09028	0.76366	0.02978	17	RBFOX3	5'UTR	-	0
cg04353586	1253	6.33e-05	4.21e-05	1	0.97	0.938	-4.13e-05	4.15e-05	0.868	0.966	0.07663	-0.000383	8.83e-05	2.88e-05	0.11915	0.86439	0.01702	1	CAMTA1	Body	-	0
cg19193403	1254	7.26e-05	9.61e-05	1	0.992	0.967	-5.13e-05	9.50e-05	0.951	0.979	0.04161	-0.001039	2.02e-04	3.34e-06	0.05705	0.68000	0.03962	2	NCRNA00116	Body	S_Shelf	0
cg19287917	1253	2.03e-04	9.77e-05	1	0.927	0.944	-1.27e-05	9.67e-05	0.984	0.967	0.09968	-0.000767	2.05e-04	2.24e-04	0.14066	0.72029	0.03963	6	PNPLA1;PNPLA1;PNPLA1	Body;Body;Body	-	0
cg22870970	1257	1.12e-04	7.43e-05	1	0.97	0.956	-1.16e-05	7.30e-05	0.984	0.973	0.08609	-0.000646	1.55e-04	5.29e-05	0.12973	0.83071	0.02946	11	MIR100HG	Body	-	0
cg13085622	1259	6.31e-05	5.24e-05	1	0.98	0.956	-2.52e-05	5.18e-05	0.951	0.972	0.09393	-0.000494	1.18e-04	4.78e-05	0.13713	0.76916	0.02385	6	-	-	-	0
cg00355281	1225	-1.14e-04	3.28e-05	1	0.758	0.927	4.51e-05	3.20e-05	0.808	0.965	0.09886	0.000209	6.80e-05	2.16e-03	0.16826	0.06819	0.01275	7	NPY	TSS200	Island	0
cg00465359	1256	-6.65e-05	3.52e-05	1	0.944	0.986	-4.36e-05	3.48e-05	0.808	0.99	0.07663	0.000308	7.45e-05	5.68e-05	0.12973	0.04770	0.01414	9	RNF38;RNF38;RNF38;RNF38;RNF38	TSS1500;TSS200;TSS1500;TSS1500;TSS1500	Island	0
cg04045906	1260	4.53e-05	5.13e-05	1	0.99	0.946	-6.13e-05	5.07e-05	0.808	0.968	0.00555	-0.000627	1.08e-04	6.40e-07	0.00766	0.72672	0.02385	4	-	-	-	0
cg24138419	1260	8.60e-05	4.45e-05	1	0.942	0.95	1.26e-06	4.39e-05	0.984	0.969	0.05219	-0.000415	9.35e-05	1.99e-05	0.0737	0.91981	0.01792	18	HDHD2	3'UTR	-	0
cg13322256	1261	-2.80e-05	3.98e-05	1	0.993	0.98	7.17e-06	3.93e-05	0.984	0.985	0.08673	0.000378	8.37e-05	1.65e-05	0.14191	0.88614	0.01583	11	KCNE3	5'UTR	N_Shore	0
cg16582138	1242	-3.70e-05	2.91e-05	1	0.978	0.935	3.86e-05	2.85e-05	0.808	0.965	0.08609	0.000257	6.03e-05	3.72e-05	0.14066	0.07754	0.01246	12	FAM216A;GPN3;GPN3;GPN3	TSS1500;Body;Body;Body	Island	0
cg13510050	1254	-4.01e-05	2.33e-05	1	0.956	0.955	-5.14e-07	2.30e-05	0.984	0.971	0.08609	0.000200	4.93e-05	7.44e-05	0.14066	0.03991	0.00932	14	NRL	3'UTR	Island	0
cg04591119	1247	-8.76e-05	3.43e-05	1	0.877	0.927	2.16e-05	3.37e-05	0.951	0.965	0.0834	0.000265	7.13e-05	2.44e-04	0.13737	0.08330	0.01390	6	AMD1;AMD1	5'UTR;Body	Island	0
cg04856519	1261	-4.19e-05	4.31e-05	1	0.987	0.978	-1.81e-06	4.25e-05	0.984	0.985	0.08434	0.000402	9.05e-05	1.99e-05	0.14066	0.85755	0.01786	8	WHSC1L1	Body	-	0
cg17658244	1259	1.17e-04	4.76e-05	1	0.888	0.942	5.69e-06	4.70e-05	0.984	0.967	0.07867	-0.000381	1.00e-04	1.78e-04	0.12973	0.90003	0.01920	20	PLK1S1;PLK1S1;PLK1S1	Body;Body;Body	-	0
cg15593714	1256	-3.86e-05	6.76e-05	1	0.995	0.993	-1.25e-05	6.68e-05	0.984	0.994	0.08164	-0.000743	1.42e-04	2.54e-06	0.12973	0.58527	0.02907	17	CCL16	TSS1500	-	0
cg14292823	1261	7.30e-05	5.87e-05	1	0.979	0.944	-5.75e-05	5.79e-05	0.868	0.967	0.07663	-0.000549	1.23e-04	1.99e-05	0.11915	0.52464	0.02849	8	EEF1D;EEF1D;TIGD5;EEF1D;EEF1D;EEF1D;EEF1D	TSS1500;TSS1500;1stExon;TSS1500;TSS1500;TSS1500;TSS1500	Island	0
cg13456836	1251	5.02e-04	1.74e-04	1	0.856	0.943	1.05e-04	1.73e-04	0.951	0.967	0.0914	-0.001259	3.66e-04	6.40e-04	0.13521	0.45952	0.06932	13	ANKRD20A19P	Body	-	0
cg07992918	1251	-1.51e-04	7.24e-05	1	0.925	0.927	9.64e-05	7.16e-05	0.808	0.965	0.07663	0.000608	1.52e-04	9.05e-05	0.13019	0.05450	0.02962	2	NUP35	TSS200	-	0
cg11950329	1246	4.63e-05	5.39e-05	1	0.99	0.979	-1.60e-06	5.33e-05	0.984	0.986	0.0868	-0.000504	1.13e-04	1.99e-05	0.13019	0.83536	0.02255	8	HR;HR	3'UTR;3'UTR	-	0
cg22138529	1251	1.31e-05	5.43e-05	1	0.998	0.957	1.02e-04	5.33e-05	0.570	0.971	0.08715	0.000562	1.13e-04	4.59e-06	0.14478	0.10638	0.02319	15	HAPLN3	5'UTR	N_Shore	0
cg23225147	1258	1.01e-04	9.12e-05	1	0.983	0.979	1.68e-05	9.01e-05	0.984	0.986	0.09743	-0.000810	1.92e-04	4.35e-05	0.14066	0.45157	0.04067	11	CDKN1C;CDKN1C;CDKN1C	TSS1500;TSS1500;TSS1500	S_Shore	0
cg12455363	1252	-6.24e-06	1.66e-05	1	0.997	0.941	3.33e-05	1.65e-05	0.570	0.967	0.07663	0.000170	3.49e-05	5.98e-06	0.12973	0.03238	0.00692	7	-	-	Island	0
cg09351288	1254	5.05e-05	5.45e-05	1	0.988	0.943	-7.66e-05	5.49e-05	0.808	0.967	0.08687	-0.000505	1.14e-04	2.20e-05	0.13019	0.77992	0.02338	5	TRIM7;TRIM7;TRIM7;TRIM7;TRIM7	Body;Body;Body;Body;Body	S_Shelf	0
cg24899361	1257	-2.74e-05	1.39e-05	1	0.936	0.927	1.83e-05	1.37e-05	0.808	0.965	0.09166	0.000113	2.92e-05	1.49e-04	0.1509	0.00932	0.00567	22	TSPO;TSPO	TSS200;TSS200	Island	0
cg23450324	1258	-2.94e-05	1.29e-05	1	0.905	0.932	6.35e-06	1.29e-05	0.951	0.965	0.07867	0.000105	2.71e-05	1.35e-04	0.13045	0.01005	0.00507	2	KLHL23;C2orf77;PHOSPHO2;KLHL23;PHOSPHO2	1stExon;TSS200;5'UTR;5'UTR;1stExon	Island	0
cg12404281	1257	1.36e-04	1.28e-04	1	0.984	0.988	6.24e-05	1.26e-04	0.951	0.992	0.08434	-0.001181	2.68e-04	2.20e-05	0.12973	0.74832	0.05124	1	RXRG;RXRG	TSS1500;TSS1500	-	0
cg08282215	1260	-3.83e-05	1.29e-05	1	0.842	0.927	8.23e-07	1.27e-05	0.984	0.965	0.06159	0.000104	2.71e-05	1.70e-04	0.11915	0.00930	0.00512	5	ACSL6;ACSL6;ACSL6;ACSL6;ACSL6;ACSL6	Body;Body;Body;Body;5'UTR;5'UTR	Island	0
cg26863172	1261	2.49e-05	2.00e-04	1	0.999	0.987	-9.45e-05	1.97e-04	0.951	0.992	0.06159	-0.002155	4.21e-04	3.35e-06	0.09028	0.61814	0.08193	1	TMEM88B	1stExon	Island	4
cg05966983	1257	-7.08e-05	2.09e-05	1	0.758	0.932	-9.69e-06	2.06e-05	0.951	0.965	0.07663	0.000152	4.38e-05	5.85e-04	0.12973	0.01094	0.00853	1	C1orf113;C1orf113	TSS200;Body	Island	0
cg16886175	1258	-1.57e-04	1.23e-04	1	0.978	0.973	-2.12e-05	1.22e-04	0.984	0.981	0.09168	-0.001400	2.59e-04	1.63e-06	0.1365	0.54022	0.04984	7	MDFIC;MDFIC;MDFIC	TSS200;TSS200;TSS200	N_Shore	0
cg25782445	1261	-4.66e-05	5.81e-05	1	0.991	0.953	5.72e-05	5.73e-05	0.868	0.97	0.08609	0.000546	1.22e-04	1.90e-05	0.14066	0.20426	0.02778	7	BUD31;PDAP1	TSS200;TSS1500	Island	0
cg13747803	1256	-4.17e-05	3.38e-05	1	0.979	0.939	4.05e-05	3.34e-05	0.808	0.966	0.09457	0.000298	7.10e-05	4.79e-05	0.15868	0.01831	0.01354	19	ZNF234;ZNF234	TSS1500;TSS1500	N_Shore	0
cg17150306	1260	-1.96e-05	1.31e-05	1	0.97	0.966	-2.05e-06	1.29e-05	0.984	0.976	0.05155	0.000129	2.75e-05	1.07e-05	0.08982	0.00951	0.00513	7	UNC84A;UNC84A	TSS1500;TSS1500	Island	0
cg07279085	1257	-1.74e-05	1.12e-05	1	0.966	0.961	-5.30e-07	1.10e-05	0.984	0.974	0.07663	0.000100	2.34e-05	3.49e-05	0.12973	0.00595	0.00441	11	EHD1	TSS1500	Island	0
cg00914222	1260	-3.43e-05	3.49e-05	1	0.987	0.927	7.08e-05	3.45e-05	0.570	0.965	0.07663	-0.000407	7.34e-05	1.16e-06	0.11915	0.04761	0.01455	1	PTPRU;PTPRU;PTPRU	Body;Body;Body	Island	0
cg24591374	1257	-7.50e-06	1.29e-05	1	0.995	0.952	1.62e-05	1.27e-05	0.808	0.969	0.05219	0.000138	2.70e-05	3.75e-06	0.09028	0.01226	0.00518	17	TRIM25	TSS200	Island	0
cg07003632	1252	-3.96e-05	1.78e-05	1	0.913	0.945	-1.24e-06	1.76e-05	0.984	0.967	0.06159	0.000155	3.74e-05	5.34e-05	0.11915	0.01200	0.00749	14	EML1;EML1	TSS1500;TSS1500	Island	0
cg09368716	1261	3.98e-06	1.47e-04	1	1	0.997	-1.98e-05	1.45e-04	0.984	0.998	0.06159	-0.001618	3.08e-04	2.54e-06	0.08982	0.58292	0.06066	1	TMEM88B	1stExon	Island	4
cg22986569	1260	6.78e-05	5.12e-05	1	0.977	0.932	-8.17e-05	5.06e-05	0.808	0.965	0.08687	-0.000454	1.08e-04	4.43e-05	0.13019	0.93636	0.02055	5	-	-	-	0
cg09760057	1258	2.27e-05	9.11e-05	1	0.998	0.984	-4.37e-05	8.99e-05	0.951	0.989	0.09393	-0.000893	1.91e-04	1.15e-05	0.13713	0.83199	0.03868	19	PLK5P	Body	S_Shore	0
cg01587814	1256	7.96e-05	2.63e-05	1	0.827	0.927	-3.64e-05	2.63e-05	0.808	0.965	0.07041	-0.000223	5.97e-05	2.20e-04	0.1048	0.97587	0.01043	8	-	-	-	0
cg13718100	1254	1.07e-04	5.56e-05	1	0.943	0.927	-6.76e-05	5.47e-05	0.808	0.965	0.05219	-0.000519	1.16e-04	1.97e-05	0.0737	0.86240	0.02340	9	FIBCD1;FIBCD1	Body;Body	S_Shore	0
cg22605799	1261	-1.12e-05	4.52e-05	1	0.998	0.984	-4.47e-05	4.46e-05	0.868	0.989	0.08486	0.000454	9.50e-05	8.90e-06	0.14066	0.03846	0.01825	17	PITPNC1;PITPNC1	Body;Body	Island	0
cg26433444	1261	5.64e-05	6.79e-05	1	0.991	0.948	-8.12e-05	6.70e-05	0.808	0.968	0.08839	-0.000633	1.43e-04	1.99e-05	0.13019	0.82611	0.02878	6	PI16	3'UTR	S_Shelf	0

## Sheet: Whole-grain products
Supplementary Table S3: Results of interaction analysis for food groups with more than four significant hits with FDR corrected P-values in the interaction term of <0.1 with additional genomic inflation corrected interaction term p-values
probeID	N_samp	BETA_nutr_in_mtype1	SE_nutr_in_mtype1	p_fdr_in_mtype1	p_adj_bacon_fdr_mtype1	p_interact_fdr_mtype2	beta_mtype2	se_mtype2	p_fdr_mtype2	p_adj_bacon_fdr_mtype2	p_interact_fdr_mtype3	beta_mtype3	se_mtype3	p_fdr_mtype3	p_adj_bacon_fdr_mtype3	mean_beta	SD_beta	CHR	UCSC_RefGene_Name	UCSC_RefGene_Group	Relation_to_UCSC_CpG_Island	flag
cg20037145	1257	6.24e-05	4.47e-05	1	0.968	0.915	6.07e-06	4.32e-05	0.888	0.917	0.0978	-0.000441	9.53e-05	9.28e-06	0.0774	0.5917	0.0244	11	ST3GAL4;ST3GAL4;ST3GAL4;ST3GAL4	Body;Body;Body;Body	-	0
cg11642009	1261	8.31e-05	4.54e-05	1	0.968	0.942	3.96e-05	4.34e-05	0.770	0.945	0.0987	-0.000423	9.67e-05	2.02e-05	0.0789	0.7705	0.0273	18	SMAD7;SMAD7;SMAD7;SMAD7	Body;Body;Body;Body	S_Shelf	0
cg00039945	1258	-5.18e-05	5.83e-05	1	0.978	0.982	-3.02e-05	5.59e-05	0.885	0.969	0.0518	-0.000768	1.24e-04	1.39e-08	0.0377	0.5961	0.0314	1	LGR6;LGR6;LGR6	Body;Body;Body	-	0
cg07268926	1258	1.50e-04	7.06e-05	1	0.968	0.695	-9.11e-05	6.78e-05	0.555	0.623	0.0535	-0.000694	1.50e-04	9.28e-06	0.0536	0.6079	0.0338	11	IGSF9B	Body	-	0
cg04395306	1247	-6.70e-05	2.41e-05	1	0.955	0.663	4.13e-05	2.30e-05	0.555	0.514	0.0535	0.000221	5.12e-05	2.18e-05	0.0691	0.0785	0.0129	20	PREX1	Body	Island	0
cg01755100	1258	1.44e-04	8.57e-05	1	0.968	0.807	-4.59e-05	8.18e-05	0.885	0.789	0.0743	-0.000844	1.82e-04	9.28e-06	0.0691	0.3850	0.0416	17	-	-	S_Shelf	0
cg15200604	1259	2.17e-04	8.67e-05	1	0.965	0.899	9.34e-05	8.28e-05	0.630	0.899	0.0743	-0.000781	1.84e-04	2.92e-05	0.0691	0.4925	0.0429	13	-	-	-	0
cg10762466	1261	-5.55e-05	6.68e-05	1	0.98	0.824	8.28e-05	6.39e-05	0.555	0.767	0.0636	0.000730	1.42e-04	2.04e-06	0.0774	0.3079	0.0349	19	-	-	N_Shore	0
cg05941376	1261	3.31e-04	1.40e-04	1	0.965	0.953	2.17e-04	1.34e-04	0.555	0.957	0.0978	-0.001244	2.99e-04	3.59e-05	0.0774	0.5118	0.0683	5	WWC1;WWC1;WWC1	Body;Body;Body	-	0
cg18626932	1261	1.09e-04	4.46e-05	1	0.965	0.738	-2.09e-05	4.27e-05	0.885	0.69	0.0978	-0.000393	9.49e-05	3.76e-05	0.0774	0.7266	0.0225	17	ANKFN1	Body	-	0
cg16471253	1261	-5.06e-05	8.64e-05	1	0.988	0.977	-1.17e-05	8.27e-05	0.888	0.963	0.0978	0.000918	1.84e-04	3.00e-06	0.126	0.3591	0.0589	3	FHIT;FHIT	5'UTR;5'UTR	-	0
cg04125800	1260	8.73e-06	3.76e-05	1	0.996	0.953	-2.21e-05	3.60e-05	0.885	0.957	0.0987	-0.000410	8.01e-05	2.04e-06	0.0789	0.8304	0.0208	22	RAB36	Body	S_Shelf	0
cg12515635	1238	2.59e-04	8.43e-05	1	0.954	0.704	-1.87e-05	8.05e-05	0.888	0.638	0.0518	-0.000785	1.79e-04	2.02e-05	0.0377	0.7336	0.0405	15	KLF13	Body	N_Shelf	0
cg20109001	1261	1.12e-04	6.31e-05	1	0.968	0.691	-1.06e-04	6.04e-05	0.555	0.614	0.0978	-0.000595	1.34e-04	2.02e-05	0.0787	0.6376	0.0422	3	EPHB1	Body	-	0
cg00880872	1255	1.40e-04	6.13e-05	1	0.967	0.826	1.41e-05	5.92e-05	0.888	0.815	0.0743	-0.000580	1.34e-04	2.18e-05	0.0691	0.6521	0.0294	9	-	-	N_Shore	0
cg16687213	1260	3.66e-04	1.75e-04	1	0.968	0.841	2.77e-05	1.68e-04	0.888	0.832	0.0518	-0.001779	3.74e-04	7.36e-06	0.0377	0.4758	0.0815	7	TRIM4;TRIM4	TSS1500;TSS1500	S_Shore	0
cg10143811	1253	-1.45e-04	4.71e-05	1	0.954	0.866	-6.44e-05	4.52e-05	0.555	0.82	0.0535	0.000440	1.06e-04	3.59e-05	0.0719	0.0739	0.0225	12	LMO3;LMO3	5'UTR;5'UTR	-	0

## Sheet: Total meat
Supplementary Table S3: Results of interaction analysis for food groups with more than four significant hits with FDR corrected P-values in the interaction term of <0.1 with additional genomic inflation corrected interaction term p-values
probeID	N_samp	BETA_nutr_in_mtype1	SE_nutr_in_mtype1	p_fdr_in_mtype1	p_adj_bacon_fdr_mtype1	p_interact_fdr_mtype2	beta_mtype2	se_mtype2	p_fdr_mtype2	p_adj_bacon_fdr_mtype2	p_interact_fdr_mtype3	beta_mtype3	se_mtype3	p_fdr_mtype3	p_adj_bacon_fdr_mtype3	mean_beta	SD_beta	CHR	UCSC_RefGene_Name	UCSC_RefGene_Group	Relation_to_UCSC_CpG_Island	flag
cg05831315	1261	-1.28e-04	4.03e-05	0.269	0.951	0.08613	1.15e-04	3.55e-05	0.002295	0.956	0.9932	-1.23e-04	5.83e-05	9.42e-02	0.999	0.65868	0.03067	8	-	-	-	0
cg27582585	1258	-1.41e-04	3.32e-05	0.174	0.951	0.07862	6.24e-05	2.93e-05	0.037746	0.956	0.5028	1.74e-05	4.80e-05	8.20e-01	0.957	0.70436	0.02082	1	KLHDC9;KLHDC9;KLHDC9	Body;Body;3'UTR	S_Shore	0
cg05581388	1260	-1.70e-04	6.02e-05	0.319	0.951	0.03327	2.19e-04	5.30e-05	0.000158	0.956	0.6739	3.29e-05	8.71e-05	8.20e-01	0.96	0.22501	0.04634	17	KRTAP9-6	TSS1500	-	5
cg06713760	1257	-1.89e-04	4.92e-05	0.198	0.951	0.0208	1.37e-04	4.30e-05	0.002295	0.81	0.6351	-8.27e-06	7.09e-05	9.07e-01	0.96	0.79648	0.03057	10	-	-	S_Shelf	0
cg10919344	1261	-1.89e-04	5.36e-05	0.233	0.951	0.08613	1.35e-04	4.72e-05	0.005759	0.956	0.5546	4.40e-05	7.75e-05	8.20e-01	0.96	0.78650	0.03663	11	OR5A1	TSS200	-	0
cg18029285	1261	-2.23e-04	6.99e-05	0.267	0.951	0.00771	2.67e-04	6.16e-05	0.000126	0.434	0.4265	1.61e-04	1.01e-04	2.22e-01	0.957	0.31563	0.05778	17	KRTAP9-6	TSS1500	-	5
cg22255355	1259	1.37e-05	7.91e-06	0.554	0.951	0.47263	-8.64e-06	6.94e-06	0.213480	0.956	0.0583	-6.04e-05	1.14e-05	1.09e-06	0.489	0.00743	0.00482	19	ZSCAN22	TSS200	Island	0
cg08991742	1261	-5.89e-05	1.95e-05	0.291	0.951	0.04204	6.48e-05	1.72e-05	0.000460	0.956	0.945	-7.54e-05	2.83e-05	3.10e-02	0.988	0.04557	0.01299	2	ARHGAP25;ARHGAP25;ARHGAP25;ARHGAP25;ARHGAP25;ARHGAP25	5'UTR;Body;1stExon;5'UTR;1stExon;Body	-	0

## Sheet: Eggs
Supplementary Table S3: Results of interaction analysis for food groups with more than four significant hits with FDR corrected P-values in the interaction term of <0.1 with additional genomic inflation corrected interaction term p-values
probeID	N_samp	BETA_nutr_in_mtype1	SE_nutr_in_mtype1	p_fdr_in_mtype1	p_adj_bacon_fdr_mtype1	p_interact_fdr_mtype2	beta_mtype2	se_mtype2	p_fdr_mtype2	p_adj_bacon_fdr_mtype2	p_interact_fdr_mtype3	beta_mtype3	se_mtype3	p_fdr_mtype3	p_adj_bacon_fdr_mtype3	mean_beta	SD_beta	CHR	UCSC_RefGene_Name	UCSC_RefGene_Group	Relation_to_UCSC_CpG_Island	flag
cg07454320	1251	-5.09e-05	4.50e-05	1	0.975	0.7676	2.89e-05	3.83e-05	5.46e-01	0.95	0.0883	3.95e-04	7.43e-05	5.60e-07	0.686	0.06337	0.01197	1	WNT2B;WNT2B;WNT2B	TSS200;5'UTR;Body	Island	0
cg18012521	1260	1.89e-04	8.01e-05	1	0.965	0.0816	-3.47e-04	6.82e-05	3.84e-06	0.81	0.6426	-1.20e-04	1.32e-04	4.11e-01	0.962	0.83412	0.02075	8	BMP1;BMP1;BMP1;BMP1	Body;Body;Body;Body	S_Shelf	0
cg17634390	1256	2.76e-04	1.95e-04	1	0.972	0.8257	1.84e-06	1.66e-04	9.91e-01	0.96	0.0883	-1.74e-03	3.24e-04	5.60e-07	0.686	0.78690	0.04823	4	COX7B2	5'UTR	-	0
cg00857137	1253	3.62e-04	1.49e-04	1	0.965	0.6023	-1.22e-04	1.27e-04	5.05e-01	0.95	0.0986	-1.06e-03	2.46e-04	2.50e-05	0.735	0.82256	0.03462	19	TLE2;TLE2;TLE2	Body;Body;Body	Island	0
cg01504248	1259	2.87e-04	9.35e-05	1	0.92	0.0816	-3.41e-04	7.96e-05	8.66e-05	0.81	0.6268	-8.89e-05	1.54e-04	5.65e-01	0.962	0.80005	0.02781	4	-	-	S_Shelf	0
cg13202871	1245	3.69e-04	2.59e-04	1	0.972	0.5983	-5.15e-04	2.21e-04	4.45e-02	0.95	0.0883	-2.15e-03	4.30e-04	1.93e-06	0.686	0.76547	0.06454	12	SLCO1B7;SLCO1B7	ExonBnd;Body	-	0
cg23049758	1255	2.30e-04	9.77e-05	1	0.965	0.9234	1.58e-04	8.31e-05	1.04e-01	0.981	0.0883	-7.36e-04	1.62e-04	1.41e-05	0.686	0.84480	0.02469	17	SPAG9;SPAG9	Body;Body	-	0
cg09034467	1245	6.53e-04	2.55e-04	1	0.965	0.7383	1.51e-04	2.17e-04	5.46e-01	0.95	0.0883	-1.83e-03	4.23e-04	2.50e-05	0.686	0.80485	0.06383	21	-	-	-	0
cg16322893	1259	7.17e-05	1.80e-05	1	0.844	0.0558	-5.47e-05	1.52e-05	9.60e-04	0.69	0.8423	3.53e-05	2.94e-05	2.97e-01	0.973	0.00706	0.00418	3	CD47;CD47;CD47	TSS200;TSS200;TSS200	Island	0

## Sheet: Margarine
Supplementary Table S3: Results of interaction analysis for food groups with more than four significant hits with FDR corrected P-values in the interaction term of <0.1 with additional genomic inflation corrected interaction term p-values
probeID	N_samp	BETA_nutr_in_mtype1	SE_nutr_in_mtype1	p_fdr_in_mtype1	p_adj_bacon_fdr_mtype1	p_interact_fdr_mtype2	beta_mtype2	se_mtype2	p_fdr_mtype2	p_adj_bacon_fdr_mtype2	p_interact_fdr_mtype3	beta_mtype3	se_mtype3	p_fdr_mtype3	p_adj_bacon_fdr_mtype3	mean_beta	SD_beta	CHR	UCSC_RefGene_Name	UCSC_RefGene_Group	Relation_to_UCSC_CpG_Island	flag
cg00501035	1246	1.43e-03	4.97e-04	1	0.872	1	3.16e-04	3.64e-04	0.818	0.938	0.0949	-0.002435	7.04e-04	6.12e-04	0.0875	0.83801	0.04941	4	GBA3;GBA3;GBA3;GBA3;GBA3;GBA3	Body;Body;Body;Body;Body;Body	-	0
cg01574788	1261	-8.00e-04	6.24e-04	1	0.977	1	5.12e-04	4.58e-04	0.818	0.947	0.0949	0.004152	8.85e-04	1.28e-05	0.0871	0.54750	0.06213	16	SNX29	Body	-	0
cg01924448	1257	-4.22e-04	2.15e-04	1	0.947	1	8.31e-05	1.58e-04	0.879	0.923	0.0949	0.001241	3.05e-04	8.27e-05	0.0875	0.11617	0.02235	9	NFIB	Body	Island	0
cg12683120	1257	-1.33e-03	2.99e-04	1	0.428	1	-2.24e-04	2.19e-04	0.818	0.674	0.0949	0.000983	4.24e-04	2.06e-02	0.0875	0.76911	0.03025	20	-	-	S_Shelf	0
cg01561422	1261	4.07e-04	1.44e-04	1	0.872	1	1.93e-04	1.06e-04	0.799	0.986	0.0997	-0.000695	2.05e-04	7.56e-04	0.0982	0.90032	0.01446	11	-	-	N_Shore	0
cg05534678	1238	-2.91e-04	8.79e-05	1	0.77	1	-1.35e-04	6.47e-05	0.695	0.967	0.0702	0.000458	1.25e-04	3.33e-04	0.0636	0.05468	0.00911	16	ZNF688;ZNF688;ZNF688;ZNF688	5'UTR;5'UTR;1stExon;1stExon	Island	0
cg09701688	1248	9.62e-04	3.94e-04	1	0.912	1	-1.40e-04	2.90e-04	0.880	0.868	0.0795	-0.002262	5.57e-04	8.39e-05	0.0734	0.86243	0.04141	6	NKAIN2;NKAIN2;NKAIN2;NKAIN2;NKAIN2	Body;Body;Body;5'UTR;Body	-	0
cg06594008	1239	-2.99e-04	2.25e-04	1	0.976	1	-1.34e-04	1.66e-04	0.818	0.999	0.0949	0.001450	3.21e-04	2.17e-05	0.0875	0.09602	0.02271	22	MKL1	TSS1500	S_Shore	0
cg07731272	1260	3.76e-04	2.23e-04	1	0.97	1	8.91e-05	1.64e-04	0.879	0.991	0.0949	-0.001346	3.17e-04	4.29e-05	0.0937	0.80365	0.02432	21	LINC00945	Body	-	0
cg15121510	1259	-6.19e-04	3.55e-04	1	0.968	1	-2.73e-04	2.60e-04	0.818	0.996	0.0795	0.002314	5.03e-04	1.72e-05	0.0733	0.67630	0.03788	1	-	-	-	0
cg23229016	1248	-1.25e-04	1.45e-04	1	0.985	1	-1.04e-04	1.06e-04	0.818	1	0.0702	0.001103	2.05e-04	1.14e-06	0.0636	0.07765	0.01557	1	RPS6KA1;RPS6KA1	1stExon;Body	-	0
cg06793322	1257	3.10e-04	1.45e-04	1	0.939	1	1.12e-04	1.06e-04	0.818	0.989	0.0949	-0.000826	2.05e-04	9.25e-05	0.0875	0.90463	0.01487	14	TMEM63C;TMEM63C	ExonBnd;Body	-	0
cg06618957	1246	7.14e-04	3.33e-04	1	0.939	1	1.06e-05	2.44e-04	0.983	0.948	0.0949	-0.001903	4.75e-04	9.91e-05	0.0875	0.87913	0.03363	4	LRRC66	TSS200	-	0
cg01726399	1240	-1.79e-05	8.48e-05	1	0.997	1	-5.49e-05	6.21e-05	0.818	1	0.0906	0.000661	1.20e-04	8.34e-07	0.0758	0.05522	0.00872	13	CLYBL	TSS1500	N_Shore	0
cg06954199	1229	7.78e-04	1.99e-04	1	0.573	1	2.21e-04	1.48e-04	0.818	0.869	0.0795	-0.000855	2.82e-04	2.51e-03	0.0734	0.84654	0.02121	1	-	-	-	0
cg07906359	1256	-3.56e-04	1.45e-04	1	0.912	1	-3.91e-06	1.06e-04	0.983	0.91	0.0795	0.000827	2.05e-04	9.25e-05	0.0734	0.02665	0.01435	7	CCDC132;CCDC132	TSS1500;TSS1500	-	0
cg20448212	1249	-1.22e-04	6.78e-05	1	0.965	1	3.34e-07	4.97e-05	0.995	0.964	0.0935	0.000420	9.61e-05	3.14e-05	0.0783	0.03914	0.00697	1	MIR4258;CKS1B;CKS1B;SHC1;SHC1;SHC1	TSS1500;TSS200;TSS200;TSS200;TSS200;TSS200	Island	0
cg04577715	1260	3.95e-04	1.34e-04	1	0.872	1	9.43e-05	9.82e-05	0.818	0.938	0.0949	-0.000647	1.90e-04	7.36e-04	0.0875	0.92447	0.01377	5	SPINK1;SPINK1	5'UTR;1stExon	-	0
cg09516121	1216	1.84e-03	7.05e-04	1	0.892	1	3.28e-04	5.16e-04	0.818	0.946	0.0795	-0.003969	9.98e-04	1.08e-04	0.0734	0.79381	0.07092	4	NPFFR2;NPFFR2;NPFFR2	TSS1500;TSS1500;Body	-	0
cg04659819	1252	-1.48e-04	1.01e-04	1	0.973	1	6.79e-05	7.43e-05	0.818	0.946	0.0878	0.000672	1.44e-04	1.28e-05	0.0734	0.05224	0.01008	4	PGRMC2	TSS200	S_Shore	0
cg15783848	1252	2.14e-04	3.71e-04	1	0.992	1	-1.40e-04	2.72e-04	0.879	0.996	0.0949	-0.002668	5.27e-04	3.51e-06	0.0905	0.88979	0.03778	7	MAD1L1;MAD1L1;MAD1L1	Body;Body;Body	Island	0
cg18581445	1244	-4.32e-04	2.60e-04	1	0.97	1	-1.41e-04	1.91e-04	0.818	0.994	0.0795	0.001919	4.11e-04	1.29e-05	0.0721	0.13344	0.02626	19	SHD;SHD	5'UTR;1stExon	S_Shore	0
cg02935847	1254	-9.05e-04	5.00e-04	1	0.965	1	1.62e-04	3.65e-04	0.880	0.945	0.0906	0.003103	7.05e-04	3.00e-05	0.0758	0.69132	0.04910	15	CELF6;CELF6	TSS1500;TSS1500	S_Shore	0
cg08027748	1260	2.61e-04	1.42e-04	1	0.965	1	2.68e-05	1.04e-04	0.933	0.978	0.0702	-0.000980	2.01e-04	6.84e-06	0.0636	0.89280	0.01506	3	UROC1;UROC1	TSS1500;TSS1500	-	0
cg03177551	1247	-4.19e-05	1.17e-04	1	0.995	1	-5.73e-05	8.54e-05	0.818	1	0.0795	0.000916	1.65e-04	8.34e-07	0.0734	0.06287	0.01194	15	ITPKA	Body	Island	0
cg09332974	1247	-3.59e-04	1.24e-04	1	0.872	1	-1.57e-04	9.11e-05	0.818	0.978	0.0949	0.000609	1.76e-04	6.06e-04	0.0875	0.07322	0.01270	1	LRIG2	Body	S_Shore	0
cg01919254	1236	6.50e-04	3.76e-04	1	0.968	1	3.85e-05	2.68e-04	0.957	0.978	0.0949	-0.002246	5.26e-04	4.29e-05	0.0875	0.88785	0.03757	1	-	-	-	0
cg22675937	1236	-5.12e-04	3.56e-04	1	0.974	1	-3.12e-04	2.67e-04	0.818	1	0.0951	0.002275	5.20e-04	3.14e-05	0.0875	0.13600	0.03544	17	TBX2	Body	Island	0
cg05903609	1257	-9.88e-05	1.95e-04	1	0.992	1	-2.95e-04	1.43e-04	0.695	0.996	0.095	0.001405	2.77e-04	3.51e-06	0.0875	0.13227	0.02062	17	PRPF8	5'UTR	Island	0
cg07199337	1259	-8.23e-04	3.29e-04	1	0.911	1	1.12e-05	2.41e-04	0.983	0.897	0.0702	0.002097	4.67e-04	2.37e-05	0.0636	0.17910	0.03371	11	PRMT3;PRMT3;PRMT3	TSS1500;TSS1500;TSS1500	N_Shore	0
cg07295552	1253	-1.20e-04	1.82e-04	1	0.989	1	-1.12e-04	1.33e-04	0.818	1	0.0906	0.001337	2.57e-04	2.81e-06	0.0758	0.09191	0.01952	2	HK2;HK2	5'UTR;1stExon	Island	0
cg20216960	1255	-1.58e-04	7.98e-05	1	0.946	1	-8.05e-05	5.84e-05	0.818	0.996	0.0949	0.000472	1.13e-04	5.36e-05	0.0872	0.04101	0.00791	6	LOC101929705	Body	Island	0
cg27340749	1240	-4.06e-04	2.27e-04	1	0.965	1	-1.84e-04	1.66e-04	0.818	0.996	0.0949	0.001360	3.21e-04	4.40e-05	0.0875	0.15947	0.02587	3	TREX1;TREX1;TREX1;TREX1	5'UTR;1stExon;1stExon;5'UTR	-	0
cg25060035	1259	3.91e-04	2.13e-04	1	0.965	1	9.69e-05	1.56e-04	0.818	0.989	0.0949	-0.001285	3.02e-04	4.29e-05	0.0875	0.69889	0.02554	17	TTYH2	Body	S_Shelf	0
cg06433097	1261	3.70e-04	1.29e-04	1	0.872	1	2.71e-04	9.44e-05	0.333	0.999	0.0951	-0.000617	1.83e-04	7.86e-04	0.0982	0.93199	0.01272	8	WISP1;WISP1;WISP1;WISP1;WISP1	Body;Body;Body;Body;Body	-	0
cg02375503	1258	-2.50e-04	2.86e-04	1	0.985	1	-1.36e-04	2.10e-04	0.818	1	0.0949	0.002015	4.08e-04	5.18e-06	0.0872	0.19108	0.02968	15	PAQR5	TSS200	N_Shore	0
cg10986097	1253	3.66e-04	2.59e-04	1	0.975	1	1.34e-04	1.90e-04	0.818	0.998	0.0949	-0.001657	3.70e-04	2.37e-05	0.0875	0.75288	0.02698	4	-	-	-	0
cg14363787	1260	-9.79e-05	7.48e-05	1	0.977	1	-1.04e-05	5.48e-05	0.956	0.994	0.0949	0.000480	1.06e-04	2.17e-05	0.0875	0.03540	0.00756	9	C9orf72;C9orf72	TSS200;TSS1500	Island	0
cg25141008	1261	-1.05e-03	3.18e-04	1	0.77	1	-2.08e-04	2.33e-04	0.818	0.878	0.0702	0.001666	4.51e-04	2.92e-04	0.0636	0.22466	0.03483	20	C20orf27;C20orf27;C20orf27;C20orf27	TSS1500;TSS1500;TSS1500;TSS1500	S_Shore	0
cg25738182	1249	-1.52e-04	7.18e-05	1	0.939	1	9.21e-06	5.26e-05	0.956	0.936	0.0795	0.000445	1.02e-04	3.14e-05	0.0721	0.04113	0.00734	8	ELP3;ELP3;ELP3;ELP3;ELP3;ELP3;ELP3;ELP3;ELP3;ELP3;ELP3	5'UTR;1stExon;1stExon;1stExon;1stExon;1stExon;5'UTR;5'UTR;5'UTR;5'UTR;5'UTR	Island	0
cg11776014	1243	-2.32e-04	1.11e-04	1	0.94	1	-8.00e-05	8.09e-05	0.818	0.989	0.0878	0.000666	1.57e-04	4.52e-05	0.0734	0.05848	0.01126	7	-	-	N_Shore	0
cg17440808	1252	9.32e-04	3.82e-04	1	0.913	1	3.06e-04	2.79e-04	0.818	0.978	0.0949	-0.002105	5.40e-04	1.41e-04	0.0875	0.83478	0.03858	7	AGMO	TSS1500	-	0
cg23939861	1259	4.23e-04	1.48e-04	1	0.872	1	9.05e-05	1.08e-04	0.818	0.937	0.0949	-0.000726	2.09e-04	6.06e-04	0.0875	0.86840	0.01496	21	TMPRSS3;TMPRSS3;TMPRSS3;TMPRSS3;TMPRSS3;TMPRSS3;TMPRSS3	5'UTR;5'UTR;5'UTR;1stExon;1stExon;1stExon;Body	-	0
cg08644318	1258	-4.04e-04	1.13e-04	1	0.682	1	6.95e-05	8.30e-05	0.818	0.53	0.0702	0.000561	1.60e-04	5.66e-04	0.0636	0.04812	0.01124	3	YEATS2	TSS1500	N_Shore	0
cg01571766	1213	1.19e-03	7.57e-04	1	0.971	1	7.85e-04	5.44e-04	0.818	1	0.0949	-0.004870	1.11e-03	3.00e-05	0.0875	0.78439	0.07534	1	RCOR3;RCOR3;RCOR3;RCOR3	Body;Body;Body;Body	-	0
cg02958895	1261	-8.56e-04	3.11e-04	1	0.878	1	3.85e-05	2.28e-04	0.956	0.839	0.0702	0.001923	4.41e-04	3.16e-05	0.0636	0.24083	0.03360	1	-	-	S_Shore	0
cg25864358	1259	4.04e-04	1.52e-04	1	0.887	1	7.97e-05	1.12e-04	0.818	0.947	0.0949	-0.000785	2.16e-04	3.46e-04	0.0875	0.83774	0.01564	11	KCTD21-AS1;KCTD21-AS1	Body;Body	-	0
cg12454238	1258	3.00e-04	1.65e-04	1	0.965	1	1.12e-04	1.21e-04	0.818	0.994	0.0795	-0.001073	2.34e-04	1.82e-05	0.0734	0.90085	0.01612	17	-	-	-	0
cg25356086	1252	-1.77e-04	9.85e-05	1	0.965	1	-6.22e-05	7.22e-05	0.818	0.994	0.0702	0.000657	1.39e-04	1.26e-05	0.0636	0.06643	0.01033	21	C21orf119;URB1	TSS1500;Body	N_Shore	0
cg00368296	1255	4.50e-04	1.49e-04	1	0.864	1	-2.67e-05	1.09e-04	0.933	0.791	0.0949	-0.000710	2.11e-04	8.16e-04	0.0875	0.88813	0.01520	19	ELAVL1	Body	-	0
cg13804316	1245	-1.94e-04	1.05e-04	1	0.959	1	-5.80e-05	7.68e-05	0.818	0.99	0.0951	0.000613	1.49e-04	7.20e-05	0.0875	0.06002	0.01041	1	XKR8	Body	S_Shore	0
cg08386913	1260	-1.00e-03	3.65e-04	1	0.879	1	-5.22e-04	2.68e-04	0.695	0.989	0.0879	0.001949	5.18e-04	2.35e-04	0.0734	0.22185	0.03948	8	SARAF;SARAF;MIR548O2	TSS1500;TSS1500;Body	S_Shore	0
cg00790323	1260	-1.77e-03	7.12e-04	1	0.912	1	3.84e-04	5.22e-04	0.818	0.816	0.0949	0.003728	1.01e-03	2.95e-04	0.0875	0.37481	0.07080	12	SLC6A13;SLC6A13;SLC6A13	TSS1500;TSS1500;TSS1500	-	0
cg25733009	1257	4.12e-04	1.42e-04	1	0.872	1	2.73e-04	1.03e-04	0.333	0.996	0.0949	-0.000707	1.99e-04	4.75e-04	0.0875	0.88354	0.01427	10	PCDH21	Body	S_Shelf	0
cg24628394	1258	1.82e-04	1.36e-04	1	0.977	1	1.49e-04	9.98e-05	0.818	1	0.0997	-0.000856	1.93e-04	2.62e-05	0.0982	0.89620	0.01394	6	-	-	N_Shore	0
cg10971122	1249	-1.56e-04	7.38e-05	1	0.939	1	1.38e-05	5.40e-05	0.933	0.929	0.0949	0.000413	1.04e-04	1.12e-04	0.0875	0.04693	0.00752	12	C1RL;LOC283314	TSS200;Body	-	0
cg18462168	1245	-2.17e-04	1.17e-04	1	0.959	1	-6.41e-05	8.55e-05	0.818	0.99	0.0795	0.000737	1.65e-04	2.42e-05	0.0734	0.07059	0.01240	15	CYFIP1	TSS200	Island	0
cg26536849	1258	5.51e-04	1.45e-04	1	0.58	1	1.15e-05	1.06e-04	0.974	0.674	0.0702	-0.000674	2.06e-04	1.10e-03	0.0721	0.88212	0.01468	20	DDX27	Body	-	0
cg12689832	1246	3.97e-05	5.77e-04	1	0.999	1	6.59e-04	4.22e-04	0.818	0.995	0.0949	0.004610	8.15e-04	7.75e-07	0.0869	0.13229	0.05633	11	-	-	-	0
cg17827632	1240	-2.07e-04	1.04e-04	1	0.945	1	-1.25e-04	7.60e-05	0.818	0.999	0.0951	0.000588	1.47e-04	9.91e-05	0.0875	0.07351	0.01094	1	PFDN2;NIT1	TSS200;Body	Island	0
cg05391288	1248	-2.01e-04	1.11e-04	1	0.965	1	-4.51e-06	8.12e-05	0.983	0.967	0.0949	0.000683	1.62e-04	4.91e-05	0.0875	0.07722	0.01194	17	AATF	Body	-	0
cg03996120	1245	9.05e-04	3.79e-04	1	0.918	1	2.61e-04	2.71e-04	0.818	0.973	0.0702	-0.002301	5.30e-04	3.22e-05	0.0675	0.86930	0.03748	2	GALNT5	TSS1500	-	0
cg25052456	1248	-8.70e-05	8.55e-05	1	0.982	1	7.91e-05	6.26e-05	0.818	0.957	0.0906	0.000601	1.21e-04	4.97e-06	0.0758	0.05050	0.00869	2	FLJ32063	Body	N_Shore	0
cg08770761	1252	-4.41e-04	2.88e-04	1	0.971	1	-8.66e-05	2.10e-04	0.880	0.992	0.0951	0.001793	4.13e-04	3.22e-05	0.0875	0.16686	0.02947	16	ATP6V0C	TSS1500	Island	0
cg16181002	1261	-4.64e-04	4.21e-04	1	0.98	1	1.30e-04	3.09e-04	0.880	0.988	0.0178	0.003619	5.97e-04	1.45e-07	0.0134	0.38862	0.04885	6	PARK2;PARK2;PARK2	Body;Body;Body	-	0
cg15847017	1260	1.44e-04	1.43e-04	1	0.983	1	2.87e-05	1.05e-04	0.933	0.999	0.0949	-0.000978	2.03e-04	8.48e-06	0.0875	0.75462	0.01555	9	FGD3;FGD3	TSS1500;5'UTR	-	0
cg00597128	1242	2.60e-04	4.71e-04	1	0.992	1	5.14e-04	3.46e-04	0.818	1	0.0949	-0.003378	6.69e-04	3.51e-06	0.0937	0.84118	0.04909	8	PLAG1;PLAG1;PLAG1	5'UTR;Body;Body	-	0
cg07780074	1261	-1.16e-03	4.14e-04	1	0.872	1	-3.62e-04	3.04e-04	0.818	0.958	0.0949	0.002041	5.87e-04	6.03e-04	0.0875	0.45843	0.05302	2	GTDC1	TSS1500	S_Shore	0
cg04655176	1259	-9.36e-04	3.13e-04	1	0.864	1	-4.63e-04	2.30e-04	0.695	0.984	0.0795	0.001658	4.44e-04	2.59e-04	0.0733	0.26990	0.03488	17	ATPAF2;GID4	TSS1500;Body	S_Shore	0
cg23522118	1257	-6.00e-04	3.44e-04	1	0.968	1	1.65e-04	2.53e-04	0.818	0.938	0.0949	0.002085	4.89e-04	4.29e-05	0.0875	0.46343	0.03968	6	-	-	-	0
cg11378135	1259	-3.17e-04	3.67e-04	1	0.985	1	-3.57e-04	2.69e-04	0.818	1	0.0878	0.002660	5.20e-04	3.27e-06	0.0734	0.36173	0.04185	12	-	-	-	0
cg07190698	1243	-1.38e-04	1.03e-04	1	0.976	1	-3.02e-05	7.51e-05	0.880	0.995	0.0951	0.000650	1.45e-04	2.37e-05	0.0875	0.05342	0.01037	4	ZNF141	TSS200	Island	0
cg08423879	1254	-2.29e-03	8.96e-04	1	0.899	1	2.58e-04	6.59e-04	0.880	0.85	0.0955	0.004578	1.27e-03	3.99e-04	0.0875	0.61435	0.08727	12	-	-	-	0
cg13228355	1261	-2.54e-06	5.32e-04	1	1	1	-3.16e-04	3.90e-04	0.818	1	0.0951	0.004074	7.54e-04	1.14e-06	0.0875	0.35269	0.05494	20	DOK5;DOK5	Body;Body	-	0
cg06009645	1261	-7.89e-04	3.46e-04	1	0.926	1	9.01e-05	2.54e-04	0.900	0.896	0.0949	0.001950	4.91e-04	1.08e-04	0.0872	0.59485	0.04853	6	FYN;FYN;FYN	Body;Body;Body	-	0
cg01157496	1252	-1.77e-04	7.79e-05	1	0.927	1	3.55e-05	5.73e-05	0.818	0.871	0.0949	0.000429	1.11e-04	1.62e-04	0.0875	0.04016	0.00774	15	-	-	-	0
cg03047098	1260	-1.30e-04	4.46e-05	1	0.872	1	-1.41e-05	3.28e-05	0.880	0.889	0.0949	0.000225	6.33e-05	4.75e-04	0.0869	0.00502	0.00435	16	AP1G1;AP1G1	TSS200;TSS200	Island	0
cg18490269	1259	1.01e-04	7.32e-05	1	0.976	1	-8.54e-06	5.37e-05	0.956	0.986	0.0702	-0.000533	1.04e-04	3.27e-06	0.0636	0.98162	0.00718	7	-	-	-	0
cg00270291	1260	-2.07e-04	9.48e-05	1	0.932	1	3.26e-05	6.95e-05	0.880	0.898	0.0949	0.000531	1.34e-04	1.15e-04	0.0875	0.02615	0.00962	16	MLKL;MLKL	5'UTR;5'UTR	Island	0
cg07869121	1255	-7.30e-04	4.20e-04	1	0.968	1	-1.03e-04	3.08e-04	0.904	0.985	0.0949	0.002582	5.95e-04	3.22e-05	0.0872	0.07757	0.04082	15	SHF	TSS200	S_Shelf	0
cg26990023	1252	1.93e-04	2.03e-04	1	0.984	1	-1.02e-04	1.49e-04	0.818	0.987	0.0951	-0.001367	2.87e-04	1.05e-05	0.0937	0.91987	0.02107	6	SMOC2;SMOC2	Body;Body	N_Shore	0
