# Supplementary material for: Association between Usual Dietary Intake of Food Groups and DNA Methylation and Effect Modification by Metabotype in the KORA FF4 Cohort
Source: Life (Basel). 2022 Jul 15;12(7):1064. doi: 10.3390/life12071064 (PMC9318948; doi:10.3390/life12071064)
Supplement: Supplementary file 1 [file life-12-01064-s001.zip › life-1794131-supplementary/Suppl_tables/TableS4_Supplementary Material.xlsx]

## Sheet: Total Vegetables
Supplementary Table S4: Results of sensitivity analysis for all food groups with at least one significant hit with FDR corrected P-values in the interaction term of <0.1
probeID	BETA_u3v_e02_resid	SE_u3v_e02_resid	P_VAL_u3v_e02_resid	p_adj_fdr_mtype1	BETA_nutr*mtype2	SE_nutr*mtype2	P_VAL_nutr*mtype2	p_adj_fdr_mtype2	BETA_nutr*mtype3	SE_nutr*mtype3	P_VAL_nutr*mtype3	p_adj_fdr_mtype3	N_samp	CHR	UCSC_RefGene_Name	UCSC_RefGene_Group	Relation_to_UCSC_CpG_Island	flag
cg00982622	-2.76e-06	1.68e-05	8.69e-01	0.869	1.12e-05	2.53e-05	0.65868	0.75294	-0.000262	4.83e-05	6.63e-08	1.33e-07	1244	15	LOC101927286	Body	-	0
cg23665837	-6.23e-05	1.20e-05	2.69e-07	6.29e-07	4.51e-05	1.84e-05	0.01453	0.02907	2.67e-05	3.50e-05	4.46e-01	4.46e-01	1261	3	MCCC1	Body	S_Shore	0
cg01038950	1.16e-05	1.77e-05	5.13e-01	0.684	-8.48e-06	2.69e-05	0.75294	0.75294	-0.000279	5.11e-05	5.82e-08	1.33e-07	1255	10	-	-	-	0
cg11321582	-1.75e-04	3.40e-05	3.14e-07	6.29e-07	0.000159	5.20e-05	0.00227	0.00908	0.000146	9.87e-05	1.39e-01	1.86e-01	1254	2	COPS8;COPS8	3'UTR;3'UTR	-	0

## Sheet: Root vegetables
Supplementary Table S4: Results of sensitivity analysis for all food groups with at least one significant hit with FDR corrected P-values in the interaction term of <0.1
probeID	BETA_u3v_f0203_resid	SE_u3v_f0203_resid	P_VAL_u3v_f0203_resid	p_adj_fdr_mtype1	BETA_nutr*mtype2	SE_nutr*mtype2	P_VAL_nutr*mtype2	p_adj_fdr_mtype2	BETA_nutr*mtype3	SE_nutr*mtype3	P_VAL_nutr*mtype3	p_adj_fdr_mtype3	N_samp	CHR	UCSC_RefGene_Name	UCSC_RefGene_Group	Relation_to_UCSC_CpG_Island	flag
cg18287882	-1.43e-04	2.87e-05	7.53e-07	1.32e-06	0.000175	5.42e-05	0.00129	0.00905	-3.51e-05	0.000123	7.75e-01	8.55e-01	1258	2	C2orf83;C2orf83	TSS1500;TSS1500	-	0
cg06049432	2.28e-05	2.81e-05	4.17e-01	0.417	2.03e-06	5.28e-05	0.96932	0.96932	-0.000694	0.000120	8.79e-09	6.15e-08	1253	20	-	-	-	0
cg07427336	-1.44e-04	2.83e-05	4.25e-07	9.91e-07	0.000111	5.34e-05	0.03854	0.08992	9.59e-05	0.000121	4.28e-01	6.26e-01	1261	7	AUTS2;AUTS2	Body;Body	-	0
cg07363657	-1.31e-04	2.43e-05	7.88e-08	2.76e-07	7.14e-05	4.57e-05	0.11862	0.20759	7.88e-05	0.000104	4.47e-01	6.26e-01	1260	1	-	-	-	0
cg03278568	1.66e-04	1.05e-04	1.13e-01	0.159	-9.12e-05	2.03e-04	0.65269	0.76147	-0.00254	0.000476	1.11e-07	3.88e-07	1218	5	ADAMTS16	Body	-	0
cg04304036	-3.50e-04	6.36e-05	4.74e-08	2.76e-07	0.000284	1.20e-04	0.01799	0.06296	-4.97e-05	0.000272	8.55e-01	8.55e-01	1261	16	SLC7A6;SLC7A6;SLC7A6OS	3'UTR;3'UTR;3'UTR	-	0
cg25997660	-8.96e-05	6.09e-05	1.41e-01	0.165	0.000133	1.16e-04	0.24962	0.34947	0.0013	0.000255	3.63e-07	8.47e-07	1149	10	GLUD1P7;BMS1P5	TSS200;Body	Island	0

## Sheet: Cabbage vegetables
Supplementary Table S4: Results of sensitivity analysis for all food groups with at least one significant hit with FDR corrected P-values in the interaction term of <0.1
probeID	BETA_u3v_f0204_resid	SE_u3v_f0204_resid	P_VAL_u3v_f0204_resid	p_adj_fdr_mtype1	BETA_nutr*mtype2	SE_nutr*mtype2	P_VAL_nutr*mtype2	p_adj_fdr_mtype2	BETA_nutr*mtype3	SE_nutr*mtype3	P_VAL_nutr*mtype3	p_adj_fdr_mtype3	N_samp	CHR	UCSC_RefGene_Name	UCSC_RefGene_Group	Relation_to_UCSC_CpG_Island	flag
cg16451155	-1.05e-03	2.25e-04	3.67e-06	7.77e-06	0.000632	2.96e-04	3.27e-02	3.72e-02	0.00123	4.76e-04	1.00e-02	3.62e-02	1257	10	-	-	-	0
cg24855228	1.51e-03	3.26e-04	4.03e-06	7.77e-06	-0.000856	4.30e-04	4.70e-02	5.00e-02	-0.00104	7.05e-04	1.39e-01	2.15e-01	1259	5	-	-	-	0
cg06766568	-4.87e-04	1.10e-04	1.15e-05	1.36e-05	0.000386	1.49e-04	9.80e-03	1.33e-02	0.000735	2.37e-04	2.03e-03	1.20e-02	1251	6	-	-	-	0
cg15648715	2.32e-04	5.12e-05	6.42e-06	1.05e-05	-0.00026	6.76e-05	1.26e-04	6.85e-04	-0.000241	1.09e-04	2.75e-02	7.13e-02	1255	19	MAP4K1;MAP4K1;EIF3K;EIF3K;EIF3K	TSS200;TSS200;TSS1500;TSS1500;TSS1500	N_Shore	0
cg06252290	9.88e-04	3.10e-04	1.47e-03	0.00148	-0.00117	4.09e-04	4.28e-03	7.11e-03	-0.00361	6.62e-04	5.98e-08	4.96e-06	1259	4	CDS1	Body	-	0
cg23160569	-3.37e-04	7.16e-05	2.87e-06	7.77e-06	0.000407	9.45e-05	1.77e-05	1.84e-04	0.000226	1.53e-04	1.39e-01	2.15e-01	1261	3	PIK3R4	Body	-	0
cg02828197	-8.68e-04	1.87e-04	3.76e-06	7.77e-06	0.00046	2.47e-04	6.25e-02	6.49e-02	0.000524	4.04e-04	1.95e-01	2.84e-01	1253	7	-	-	-	0
cg08927728	1.32e-03	2.73e-04	1.64e-06	6.19e-06	-0.000912	3.60e-04	1.15e-02	1.52e-02	-0.00173	5.83e-04	3.02e-03	1.67e-02	1259	1	GLIS1	Body	-	0
cg05305046	1.25e-03	2.91e-04	1.95e-05	2.1e-05	-0.00122	3.84e-04	1.49e-03	3.64e-03	-0.000979	6.23e-04	1.16e-01	1.93e-01	1259	5	CARD6	TSS200	-	0
cg06765514	3.51e-04	7.64e-05	4.86e-06	8.73e-06	-0.000217	1.01e-04	3.19e-02	3.68e-02	-0.00031	1.63e-04	5.80e-02	1.07e-01	1261	9	PIP5KL1;PIP5KL1	Body;TSS200	Island	0
cg20784955	-5.22e-04	1.17e-04	8.98e-06	1.22e-05	0.000364	1.55e-04	1.87e-02	2.34e-02	0.000819	2.50e-04	1.10e-03	8.29e-03	1249	5	-	-	-	0
cg24882726	-7.59e-04	1.66e-04	5.36e-06	8.89e-06	0.00069	2.21e-04	1.82e-03	4.08e-03	0.0011	3.55e-04	1.92e-03	1.20e-02	1254	3	-	-	-	0
cg23923117	-8.52e-04	1.76e-04	1.56e-06	6.19e-06	0.000765	2.33e-04	1.06e-03	3.14e-03	0.00092	3.77e-04	1.48e-02	4.72e-02	1257	2	-	-	-	0
cg06828646	2.70e-04	6.18e-05	1.40e-05	1.62e-05	-0.000248	8.16e-05	2.48e-03	4.57e-03	-0.000195	1.32e-04	1.40e-01	2.15e-01	1260	16	-	-	N_Shelf	0
cg19341992	1.20e-03	2.77e-04	1.49e-05	1.67e-05	-0.000838	3.65e-04	2.19e-02	2.67e-02	-0.000508	5.91e-04	3.90e-01	4.44e-01	1261	12	FAM90A1	TSS1500	-	0
cg21515402	-1.08e-03	2.53e-04	2.15e-05	2.29e-05	0.000981	3.34e-04	3.34e-03	5.77e-03	0.00154	5.44e-04	4.83e-03	2.23e-02	1257	15	-	-	-	0
cg06610223	-6.09e-04	1.38e-04	1.14e-05	1.36e-05	0.000507	1.82e-04	5.54e-03	8.52e-03	0.000654	2.95e-04	2.69e-02	7.13e-02	1260	17	ASB16	Body	N_Shore	3
cg19219750	8.35e-04	1.90e-04	1.21e-05	1.41e-05	-0.000759	2.51e-04	2.54e-03	4.59e-03	-0.000873	4.05e-04	3.13e-02	7.88e-02	1254	5	CDH6	TSS200	N_Shore	0
cg26178526	1.44e-03	3.13e-04	4.96e-06	8.73e-06	-0.00109	4.13e-04	8.70e-03	1.24e-02	-0.00081	6.69e-04	2.26e-01	3.08e-01	1259	12	-	-	-	0
cg02969706	-6.82e-04	1.55e-04	1.14e-05	1.36e-05	0.00042	2.04e-04	4.02e-02	4.39e-02	0.000948	3.31e-04	4.20e-03	2.05e-02	1261	2	LOC150622	TSS1500	-	0
cg21647975	-2.83e-04	6.27e-05	6.79e-06	1.08e-05	0.000117	8.27e-05	1.57e-01	1.57e-01	0.000145	1.34e-04	2.78e-01	3.55e-01	1258	2	CIR1;SCRN3	TSS200;5'UTR	-	0
cg00067414	2.06e-04	4.00e-05	2.88e-07	5.59e-06	-0.000261	5.28e-05	9.02e-07	1.50e-05	-0.000297	8.54e-05	5.26e-04	5.39e-03	1261	6	MTHFD1L	Body	Island	0
cg01564892	-1.05e-04	4.52e-05	2.00e-02	0.02	0.000326	5.96e-05	5.54e-08	4.59e-06	0.000204	9.65e-05	3.47e-02	8.47e-02	1260	9	DFNB31;DFNB31	5'UTR;1stExon	Island	0
cg22614518	-4.13e-04	8.27e-05	6.78e-07	5.59e-06	0.000247	1.09e-04	2.36e-02	2.82e-02	0.00018	1.77e-04	3.08e-01	3.75e-01	1257	7	PHTF2;PHTF2;PHTF2;PHTF2;PHTF2	Body;Body;Body;Body;Body	-	0
cg03016675	-1.46e-03	3.05e-04	1.95e-06	7.04e-06	0.000948	4.03e-04	1.89e-02	2.34e-02	0.00154	6.53e-04	1.81e-02	5.36e-02	1260	7	-	-	-	0
cg15518001	-8.99e-04	2.01e-04	8.20e-06	1.16e-05	0.00087	2.65e-04	1.05e-03	3.14e-03	0.000348	4.28e-04	4.16e-01	4.67e-01	1251	16	PHLPP2;PHLPP2	Body;Body	-	0
cg01841471	-1.23e-03	2.46e-04	6.73e-07	5.59e-06	0.000997	3.25e-04	2.22e-03	4.38e-03	0.00253	5.26e-04	1.72e-06	7.15e-05	1257	13	-	-	S_Shelf	0
cg26797879	-1.36e-03	2.76e-04	9.38e-07	5.66e-06	0.00113	3.65e-04	2.09e-03	4.34e-03	0.0014	5.91e-04	1.79e-02	5.36e-02	1261	14	NRXN3;NRXN3	Body;Body	-	0
cg26969652	-1.08e-03	2.49e-04	1.72e-05	1.9e-05	0.000887	3.29e-04	7.12e-03	1.04e-02	0.00149	5.33e-04	5.21e-03	2.27e-02	1261	8	PCMTD1	5'UTR	-	0
cg21016348	-2.77e-04	5.95e-05	3.61e-06	7.77e-06	0.00032	7.85e-05	4.92e-05	3.71e-04	0.000159	1.27e-04	2.10e-01	2.90e-01	1260	11	SF1;SF1;SF1;SF1;SF1;SF1;SF1;SF1	Body;Body;Body;Body;Body;Body;Body;Body	-	0
cg24110184	-9.22e-04	1.89e-04	1.19e-06	5.66e-06	0.000766	2.50e-04	2.20e-03	4.38e-03	0.00076	4.04e-04	5.99e-02	1.08e-01	1260	3	DOCK3	Body	S_Shelf	0
cg01772945	-1.77e-03	3.81e-04	3.70e-06	7.77e-06	0.00161	5.03e-04	1.46e-03	3.64e-03	0.0016	8.15e-04	5.00e-02	1.01e-01	1260	7	ZNF107;ZNF107	3'UTR;3'UTR	-	0
cg20561564	-1.34e-03	2.43e-04	3.99e-08	1.66e-06	0.00104	3.21e-04	1.27e-03	3.41e-03	0.00193	5.21e-04	2.20e-04	3.23e-03	1252	9	-	-	-	0
cg13503268	-3.03e-04	6.43e-05	2.72e-06	7.77e-06	0.000309	8.49e-05	2.91e-04	1.01e-03	0.000175	1.37e-04	2.04e-01	2.87e-01	1261	9	-	-	S_Shelf	0
cg10776186	1.05e-03	2.26e-04	3.96e-06	7.77e-06	-0.00155	2.98e-04	2.46e-07	1.02e-05	-4.69e-06	4.83e-04	9.92e-01	9.92e-01	1261	13	NUPL1;NUPL1	TSS1500;TSS1500	Island	0
cg12809084	-3.48e-04	7.60e-05	5.05e-06	8.73e-06	0.000281	1.00e-04	5.25e-03	8.22e-03	0.000244	1.62e-04	1.34e-01	2.15e-01	1261	1	PCNXL2	Body	-	0
cg12970547	4.61e-04	9.43e-05	1.15e-06	5.66e-06	-0.000494	1.24e-04	7.67e-05	4.90e-04	-0.000238	2.01e-04	2.38e-01	3.19e-01	1256	8	-	-	-	0
cg08921926	5.94e-04	1.25e-04	2.18e-06	7.19e-06	-0.000567	1.65e-04	6.04e-04	2.00e-03	-0.000252	2.67e-04	3.47e-01	4.17e-01	1258	15	ARIH1	TSS1500	N_Shore	0
cg21178573	-1.50e-03	3.76e-04	6.71e-05	6.88e-05	0.00248	4.96e-04	6.49e-07	1.35e-05	0.00166	8.02e-04	3.89e-02	8.73e-02	1260	14	-	-	-	0
cg07573057	-2.92e-04	6.59e-05	1.05e-05	1.34e-05	0.000442	8.69e-05	4.28e-07	1.18e-05	0.000292	1.40e-04	3.75e-02	8.73e-02	1238	8	SNX16;SNX16;SNX16	5'UTR;5'UTR;5'UTR	Island	0
cg25178421	-4.81e-04	1.12e-04	1.74e-05	1.9e-05	0.000386	1.47e-04	8.78e-03	1.24e-02	0.000495	2.38e-04	3.81e-02	8.73e-02	1261	5	ERGIC1	Body	-	0
cg25610428	-8.75e-04	1.91e-04	5.26e-06	8.89e-06	0.00061	2.53e-04	1.59e-02	2.03e-02	0.000468	4.10e-04	2.54e-01	3.35e-01	1253	1	LCE1E	TSS1500	-	0
cg17280849	-6.08e-04	1.28e-04	2.15e-06	7.19e-06	0.000358	1.68e-04	3.36e-02	3.76e-02	0.000347	2.72e-04	2.02e-01	2.87e-01	1259	2	LOC105616981	Body	-	0
cg22661531	-6.27e-04	1.40e-04	8.39e-06	1.16e-05	0.000562	1.85e-04	2.44e-03	4.57e-03	0.000809	3.05e-04	8.01e-03	3.17e-02	1254	19	-	-	S_Shelf	0
cg03756113	-1.07e-03	2.53e-04	2.38e-05	2.5e-05	0.00122	3.34e-04	2.59e-04	9.34e-04	0.000193	5.41e-04	7.21e-01	7.57e-01	1256	5	-	-	-	0
cg07724905	4.74e-04	9.77e-05	1.39e-06	6.06e-06	-0.000419	1.29e-04	1.19e-03	3.40e-03	-0.000669	2.09e-04	1.39e-03	9.58e-03	1258	11	LOC341056	TSS1500	-	0
cg03738915	-1.13e-03	2.32e-04	1.14e-06	5.66e-06	0.000673	3.06e-04	2.80e-02	3.27e-02	0.000509	4.95e-04	3.03e-01	3.75e-01	1255	10	DIP2C	Body	N_Shore	0
cg20634498	-1.63e-03	3.26e-04	6.74e-07	5.59e-06	0.00139	4.30e-04	1.25e-03	3.41e-03	0.00062	6.96e-04	3.73e-01	4.36e-01	1258	2	FOXI3	Body	N_Shore	0
cg08552189	-1.04e-03	2.19e-04	2.50e-06	7.7e-06	0.000608	2.89e-04	3.60e-02	3.98e-02	0.00123	4.77e-04	9.98e-03	3.62e-02	1253	16	VAT1L	Body	-	0
cg27639546	-1.19e-03	2.38e-04	7.41e-07	5.59e-06	0.000866	3.14e-04	5.90e-03	8.91e-03	0.000838	5.33e-04	1.16e-01	1.93e-01	1257	20	CDH4;CDH4;CDH4	Body;Body;5'UTR	-	0
cg06102690	9.29e-04	1.83e-04	4.51e-07	5.59e-06	-0.000404	2.42e-04	9.43e-02	9.54e-02	-0.00025	3.91e-04	5.23e-01	5.67e-01	1258	4	CCDC149	TSS200	-	2
cg06892726	4.57e-04	8.61e-05	1.32e-07	3.65e-06	-0.000477	1.14e-04	2.85e-05	2.63e-04	-0.000291	1.84e-04	1.13e-01	1.93e-01	1259	6	HFE;HFE;HFE;HFE;HFE;HFE;HFE;HFE;HFE;HFE;HFE;HFE;HFE;HFE;HFE;HFE;HFE;HFE	1stExon;1stExon;1stExon;5'UTR;1stExon;5'UTR;5'UTR;1stExon;5'UTR;1stExon;5'UTR;5'UTR;1stExon;1stExon;5'UTR;5'UTR;5'UTR;1stExon	-	0
cg17609175	-1.39e-03	3.20e-04	1.47e-05	1.67e-05	0.00123	4.22e-04	3.61e-03	6.12e-03	0.0013	6.83e-04	5.78e-02	1.07e-01	1260	8	-	-	-	0
cg11144842	5.67e-04	1.24e-04	5.04e-06	8.73e-06	-0.000504	1.63e-04	2.06e-03	4.34e-03	-7.36e-05	2.64e-04	7.80e-01	8.10e-01	1257	6	ALDH5A1;ALDH5A1	Body;Body	-	0
cg03268699	-5.92e-04	1.26e-04	3.22e-06	7.77e-06	0.00034	1.67e-04	4.18e-02	4.50e-02	0.000172	2.70e-04	5.26e-01	5.67e-01	1257	1	NOS1AP;NOS1AP;NOS1AP	TSS1500;Body;Body	-	0
cg24532083	-1.02e-03	2.28e-04	8.40e-06	1.16e-05	0.000512	3.01e-04	8.91e-02	9.13e-02	0.000427	4.87e-04	3.81e-01	4.39e-01	1257	3	-	-	-	0
cg19978170	-7.88e-04	1.66e-04	2.25e-06	7.19e-06	0.000591	2.19e-04	7.00e-03	1.04e-02	0.000758	3.96e-04	5.58e-02	1.07e-01	1253	6	-	-	-	0
cg11527930	-1.89e-03	3.70e-04	3.66e-07	5.59e-06	0.00155	4.89e-04	1.55e-03	3.67e-03	-0.000153	7.91e-04	8.47e-01	8.68e-01	1261	5	-	-	-	0
cg15856003	-5.28e-04	1.17e-04	7.46e-06	1.15e-05	0.000733	1.55e-04	2.45e-06	2.90e-05	0.000511	2.50e-04	4.17e-02	8.87e-02	1259	1	-	-	-	0
cg12695122	-1.55e-03	3.37e-04	4.68e-06	8.73e-06	0.00177	4.45e-04	7.62e-05	4.90e-04	0.00145	7.20e-04	4.40e-02	9.12e-02	1260	5	SEMA5A	Body	-	0
cg13845800	5.29e-04	1.08e-04	1.11e-06	5.66e-06	-0.000593	1.42e-04	3.35e-05	2.78e-04	-0.000422	2.31e-04	6.72e-02	1.19e-01	1255	9	-	-	-	0
cg17932109	-5.45e-04	1.17e-04	3.38e-06	7.77e-06	0.000587	1.54e-04	1.48e-04	7.23e-04	0.000623	2.50e-04	1.28e-02	4.42e-02	1259	1	-	-	-	0
cg11945292	1.12e-03	2.00e-04	2.74e-08	1.66e-06	-0.000787	2.65e-04	2.98e-03	5.26e-03	-1.51e-05	4.28e-04	9.72e-01	9.84e-01	1258	4	CCDC149	TSS200	-	2
cg10560079	1.56e-03	3.53e-04	1.03e-05	1.34e-05	-0.00146	4.66e-04	1.81e-03	4.08e-03	-0.00302	7.53e-04	6.64e-05	1.84e-03	1259	2	TMEM194B	Body	N_Shore	0
cg14595059	1.19e-04	2.55e-05	3.47e-06	7.77e-06	-0.000125	3.36e-05	2.08e-04	8.53e-04	-0.000202	5.42e-05	2.07e-04	3.23e-03	1257	17	ATAD5	TSS200	Island	0
cg05191201	-2.40e-04	5.44e-05	1.14e-05	1.36e-05	0.000175	7.19e-05	1.49e-02	1.93e-02	6.12e-05	1.16e-04	5.99e-01	6.37e-01	1259	7	-	-	-	0
cg04183158	-1.13e-03	2.28e-04	8.14e-07	5.63e-06	0.00111	3.01e-04	2.41e-04	9.09e-04	0.00144	4.98e-04	4.04e-03	2.05e-02	1259	11	AP2A2	3'UTR	S_Shore	0
cg14928617	-4.48e-04	8.96e-05	6.54e-07	5.59e-06	0.000377	1.18e-04	1.49e-03	3.64e-03	0.00067	1.91e-04	4.84e-04	5.39e-03	1260	3	PRR23B	TSS1500	S_Shore	0
cg20353496	1.81e-04	3.90e-05	3.96e-06	7.77e-06	-0.000191	5.15e-05	2.16e-04	8.53e-04	-0.000193	8.27e-05	1.97e-02	5.47e-02	1253	20	FAM110A;FAM110A;FAM110A	TSS200;5'UTR;5'UTR	Island	0
cg11429271	1.74e-03	3.56e-04	1.23e-06	5.66e-06	-0.0012	4.70e-04	1.11e-02	1.48e-02	-0.00257	7.61e-04	7.59e-04	6.30e-03	1261	15	C15orf48;C15orf48	TSS1500;TSS1500	N_Shore	0
cg04080282	1.37e-03	2.91e-04	2.84e-06	7.77e-06	-0.00184	3.85e-04	2.10e-06	2.90e-05	-0.000872	6.22e-04	1.61e-01	2.43e-01	1256	7	PON3	TSS1500	Island	0
cg17286244	1.78e-03	4.02e-04	1.01e-05	1.33e-05	-0.00165	5.31e-04	1.87e-03	4.08e-03	-0.0021	8.58e-04	1.47e-02	4.72e-02	1260	15	MIR548H4;SPESP1;NOX5	Body;TSS1500;TSS1500	Island	0
cg08075528	-9.74e-05	2.09e-05	3.39e-06	7.77e-06	6.24e-05	2.76e-05	2.38e-02	2.82e-02	5.94e-05	4.53e-05	1.90e-01	2.82e-01	1258	19	CSNK1G2	5'UTR	Island	0
cg14218838	-1.27e-04	2.64e-05	1.59e-06	6.19e-06	0.000134	3.48e-05	1.28e-04	6.85e-04	0.000108	5.64e-05	5.54e-02	1.07e-01	1260	6	-	-	N_Shore	0
cg19529696	9.90e-05	2.23e-05	9.41e-06	1.26e-05	-8.25e-05	2.93e-05	5.02e-03	8.01e-03	-0.000131	4.75e-05	5.77e-03	2.39e-02	1259	7	ABCF2;ABCF2	TSS200;TSS200	Island	0
cg14220678	-4.80e-04	1.07e-04	7.95e-06	1.16e-05	0.000529	1.42e-04	2.09e-04	8.53e-04	0.000842	2.28e-04	2.33e-04	3.23e-03	1230	1	CCDC17	Body	Island	0
cg11840833	1.08e-04	2.59e-05	3.10e-05	3.22e-05	-0.000131	3.42e-05	1.32e-04	6.85e-04	-0.000129	5.53e-05	1.98e-02	5.47e-02	1257	14	SLC25A29;SLC25A29;SLC25A29;SLC25A29;SLC25A29;MIR345;SLC25A29;SLC25A29;SLC25A29	1stExon;1stExon;1stExon;1stExon;5'UTR;TSS1500;5'UTR;5'UTR;5'UTR	Island	0
cg02343715	-7.20e-04	1.63e-04	1.08e-05	1.36e-05	0.000562	2.15e-04	9.01e-03	1.25e-02	0.000385	3.48e-04	2.69e-01	3.49e-01	1258	5	COL23A1	Body	S_Shelf	0
cg20786706	-7.32e-04	1.57e-04	3.72e-06	7.77e-06	0.000702	2.07e-04	7.01e-04	2.24e-03	0.000685	3.35e-04	4.11e-02	8.87e-02	1240	6	-	-	-	0
cg01275038	-1.51e-03	3.36e-04	7.88e-06	1.16e-05	0.00135	4.43e-04	2.30e-03	4.44e-03	0.000561	7.17e-04	4.34e-01	4.80e-01	1260	4	SORCS2	Body	-	0
cg13430225	2.90e-04	6.24e-05	3.62e-06	7.77e-06	-0.000156	8.23e-05	5.83e-02	6.12e-02	-0.000137	1.33e-04	3.04e-01	3.75e-01	1260	1	CPT2;CPT2	1stExon;5'UTR	Island	0
cg24352805	1.36e-04	3.03e-05	7.81e-06	1.16e-05	-0.000114	4.00e-05	4.50e-03	7.33e-03	-5.96e-05	6.47e-05	3.57e-01	4.24e-01	1260	10	FRAT1	TSS1500	Island	0
cg10502904	-2.22e-04	4.91e-05	6.92e-06	1.08e-05	0.000244	6.52e-05	1.87e-04	8.53e-04	0.000361	1.05e-04	5.85e-04	5.39e-03	1256	10	MGMT	3'UTR	-	0

## Sheet: Mushrooms
Supplementary Table S4: Results of sensitivity analysis for all food groups with at least one significant hit with FDR corrected P-values in the interaction term of <0.1
probeID	BETA_u3v_f0205_resid	SE_u3v_f0205_resid	P_VAL_u3v_f0205_resid	p_adj_fdr_mtype1	BETA_nutr*mtype2	SE_nutr*mtype2	P_VAL_nutr*mtype2	p_adj_fdr_mtype2	BETA_nutr*mtype3	SE_nutr*mtype3	P_VAL_nutr*mtype3	p_adj_fdr_mtype3	N_samp	CHR	UCSC_RefGene_Name	UCSC_RefGene_Group	Relation_to_UCSC_CpG_Island	flag
cg14678786	0.000132	0.001068	0.90198	0.90198	0.002128	0.001506	0.1580	0.1580	0.02011	0.003707	7.01e-08	1.40e-07	1247	18	PIK3C3;PIK3C3	TSS1500;TSS1500	-	0
cg20023120	0.000703	0.000184	0.00014	0.000281	-0.000551	0.000254	0.0299	0.0598	-0.00325	0.000634	3.36e-07	3.36e-07	1257	11	-	-	N_Shore	0

## Sheet: Legumes
Supplementary Table S4: Results of sensitivity analysis for all food groups with at least one significant hit with FDR corrected P-values in the interaction term of <0.1
probeID	BETA_u3v_e03_resid	SE_u3v_e03_resid	P_VAL_u3v_e03_resid	p_adj_fdr_mtype1	BETA_nutr*mtype2	SE_nutr*mtype2	P_VAL_nutr*mtype2	p_adj_fdr_mtype2	BETA_nutr*mtype3	SE_nutr*mtype3	P_VAL_nutr*mtype3	p_adj_fdr_mtype3	N_samp	CHR	UCSC_RefGene_Name	UCSC_RefGene_Group	Relation_to_UCSC_CpG_Island	flag
cg10341268	-0.000381	0.000307	0.2149	0.2149	0.000313	0.000490	0.5229	0.5229	0.00459	0.000893	3.28e-07	3.28e-07	1260	8	TNFRSF10A	Body	-	0
cg20846962	-0.000264	0.000178	0.1378	0.2067	0.00031	0.000286	0.2788	0.4183	0.00272	0.000519	1.85e-07	2.77e-07	1232	19	NLRP11;NLRP11	Body;Body	-	0
cg19442702	0.000248	0.000106	0.0191	0.0572	-0.000373	0.000169	0.0271	0.0812	-0.00165	0.000307	9.42e-08	2.77e-07	1259	5	AHRR	Body	-	0

## Sheet: Total fruits
Supplementary Table S4: Results of sensitivity analysis for all food groups with at least one significant hit with FDR corrected P-values in the interaction term of <0.1
probeID	BETA_u3v_f0401_resid	SE_u3v_f0401_resid	P_VAL_u3v_f0401_resid	p_adj_fdr_mtype1	BETA_nutr*mtype2	SE_nutr*mtype2	P_VAL_nutr*mtype2	p_adj_fdr_mtype2	BETA_nutr*mtype3	SE_nutr*mtype3	P_VAL_nutr*mtype3	p_adj_fdr_mtype3	N_samp	CHR	UCSC_RefGene_Name	UCSC_RefGene_Group	Relation_to_UCSC_CpG_Island	flag
cg12753851	5.02e-07	2.85e-05	0.986	0.986	-1.71e-05	3.71e-05	0.645	0.645	1.25e-05	5.98e-05	0.834	0.834	1241	1	ZNF684	TSS1500	N_Shore	0

## Sheet: Nuts & seeds
Supplementary Table S4: Results of sensitivity analysis for all food groups with at least one significant hit with FDR corrected P-values in the interaction term of <0.1
probeID	BETA_u3v_f0402_resid	SE_u3v_f0402_resid	P_VAL_u3v_f0402_resid	p_adj_fdr_mtype1	BETA_nutr*mtype2	SE_nutr*mtype2	P_VAL_nutr*mtype2	p_adj_fdr_mtype2	BETA_nutr*mtype3	SE_nutr*mtype3	P_VAL_nutr*mtype3	p_adj_fdr_mtype3	N_samp	CHR	UCSC_RefGene_Name	UCSC_RefGene_Group	Relation_to_UCSC_CpG_Island	flag
cg18253885	0.000370	2.08e-04	0.07541	0.07541	-0.000423	0.000287	0.14065	0.14065	-0.001971	0.000374	1.66e-07	2.49e-07	1257	4	PPARGC1A	TSS1500	-	0
cg12659287	-0.000293	9.15e-05	0.00142	0.00425	0.000298	0.000126	0.01863	0.02795	0.000923	0.000164	2.34e-08	7.02e-08	1257	7	TRRAP	Body	-	0
cg12991024	-0.000180	8.51e-05	0.03415	0.05122	0.000353	0.000117	0.00272	0.00816	0.000787	0.000153	2.91e-07	2.91e-07	1261	9	SEC16A;SEC16A	Body;Body	Island	0

## Sheet: Yogurt
Supplementary Table S4: Results of sensitivity analysis for all food groups with at least one significant hit with FDR corrected P-values in the interaction term of <0.1
probeID	BETA_u3v_f0503_resid	SE_u3v_f0503_resid	P_VAL_u3v_f0503_resid	p_adj_fdr_mtype1	BETA_nutr*mtype2	SE_nutr*mtype2	P_VAL_nutr*mtype2	p_adj_fdr_mtype2	BETA_nutr*mtype3	SE_nutr*mtype3	P_VAL_nutr*mtype3	p_adj_fdr_mtype3	N_samp	CHR	UCSC_RefGene_Name	UCSC_RefGene_Group	Relation_to_UCSC_CpG_Island	flag
cg01476222	7.09e-05	2.15e-05	0.00101	0.00304	-0.000186	3.29e-05	1.96e-08	5.89e-08	-0.000127	5.35e-05	1.82e-02	1.82e-02	1260	11	TRAF6;TRAF6	Body;Body	-	0
cg01208430	1.05e-04	5.30e-05	0.04777	0.04777	-0.000152	8.11e-05	6.12e-02	6.12e-02	-0.00076	1.32e-04	9.45e-09	2.84e-08	1257	14	-	-	-	0
cg20627903	5.95e-05	2.14e-05	0.00555	0.00833	-0.000171	3.28e-05	1.98e-07	2.97e-07	-0.000141	5.32e-05	8.04e-03	1.21e-02	1259	13	-	-	S_Shelf	0

## Sheet: Cheese
Supplementary Table S4: Results of sensitivity analysis for all food groups with at least one significant hit with FDR corrected P-values in the interaction term of <0.1
probeID	BETA_u3v_e05_cheese_resid	SE_u3v_e05_cheese_resid	P_VAL_u3v_e05_cheese_resid	p_adj_fdr_mtype1	BETA_nutr*mtype2	SE_nutr*mtype2	P_VAL_nutr*mtype2	p_adj_fdr_mtype2	BETA_nutr*mtype3	SE_nutr*mtype3	P_VAL_nutr*mtype3	p_adj_fdr_mtype3	N_samp	CHR	UCSC_RefGene_Name	UCSC_RefGene_Group	Relation_to_UCSC_CpG_Island	flag
cg05431171	3.33e-05	6.29e-05	0.596566	0.7301	-8.89e-05	8.64e-05	0.303882	0.4792	-0.000651	1.44e-04	6.78e-06	1.58e-05	1258	6	TEAD3	5'UTR	N_Shelf	0
cg20715809	4.15e-05	5.98e-05	0.487830	0.6509	-0.000116	8.21e-05	0.158734	0.3175	-0.000664	1.37e-04	1.38e-06	1.08e-05	1259	15	-	-	-	0
cg15379294	9.69e-05	5.59e-05	0.083443	0.2453	-0.00016	7.68e-05	0.037294	0.1610	-0.000669	1.28e-04	2.10e-07	4.30e-06	1255	3	POLR2H;CLCN2;CLCN2;CLCN2;CLCN2	TSS1500;Body;Body;Body;Body	N_Shore	0
cg26413730	8.74e-05	5.34e-05	0.102171	0.2793	-0.000169	7.33e-05	0.021088	0.1336	-0.00053	1.22e-04	1.57e-05	1.93e-05	1261	17	SEPT9;SEPT9;SEPT9;SEPT9;SEPT9	5'UTR;5'UTR;Body;Body;Body	-	0
cg10963793	-3.83e-04	1.82e-04	0.035543	0.1361	0.000548	2.49e-04	0.028195	0.1398	0.001766	4.16e-04	2.36e-05	2.37e-05	1260	12	CCNT1	TSS1500	S_Shore	0
cg11389400	1.10e-04	7.48e-05	0.142440	0.3309	-0.00017	1.03e-04	0.097392	0.2618	-0.000728	1.71e-04	2.20e-05	2.24e-05	1257	13	-	-	-	0
cg26496291	-5.73e-05	3.12e-05	0.066710	0.2104	2.34e-05	4.31e-05	0.587452	0.7032	0.000307	7.13e-05	1.85e-05	2.03e-05	1244	19	UNC13A	TSS1500	Island	0
cg15705813	-1.91e-04	9.03e-05	0.034958	0.1361	0.000374	1.24e-04	0.002653	0.0634	0.000911	2.07e-04	1.13e-05	1.69e-05	1258	2	-	-	-	0
cg05932560	1.26e-04	4.92e-05	0.010677	0.078	-0.00016	6.75e-05	0.017675	0.1336	-0.000497	1.13e-04	1.15e-05	1.69e-05	1261	16	-	-	-	0
cg07815028	8.21e-05	9.68e-05	0.396434	0.5653	-0.000191	1.33e-04	0.151106	0.3098	-0.000961	2.21e-04	1.50e-05	1.91e-05	1254	11	-	-	-	0
cg00741624	-7.33e-05	7.71e-05	0.342120	0.5195	0.000155	1.06e-04	0.144715	0.3022	0.00094	1.77e-04	1.35e-07	3.69e-06	1256	14	KIAA1409	5'UTR	Island	0
cg17085457	-8.00e-05	3.70e-05	0.030764	0.1361	7.64e-05	5.09e-05	0.133361	0.2916	0.000379	8.45e-05	8.17e-06	1.58e-05	1253	1	ZNF697	TSS1500	Island	0
cg07323451	-1.51e-04	1.08e-04	0.163401	0.353	-6.1e-05	1.48e-04	0.681211	0.7549	-0.001073	2.47e-04	1.57e-05	1.93e-05	1259	17	ITGAE	Body	-	0
cg11603328	-6.00e-04	1.83e-04	0.001035	0.0269	0.000548	2.50e-04	0.028739	0.1398	0.001791	4.18e-04	1.95e-05	2.05e-05	1260	13	-	-	-	0
cg18876270	3.94e-05	6.25e-05	0.528273	0.6759	-2.07e-05	8.58e-05	0.809117	0.8452	-0.000652	1.44e-04	6.51e-06	1.58e-05	1251	14	-	-	N_Shore	0
cg00415704	4.96e-05	7.92e-05	0.531675	0.6759	-6.49e-05	1.09e-04	0.550227	0.6785	-0.000789	1.81e-04	1.48e-05	1.91e-05	1259	15	RGMA;RGMA	Body;5'UTR	N_Shore	0
cg06119389	-2.52e-04	1.01e-04	0.012834	0.081	0.000356	1.39e-04	0.010410	0.1219	0.001044	2.37e-04	1.15e-05	1.69e-05	1248	1	-	-	-	0
cg11784101	1.96e-04	6.26e-05	0.001791	0.0281	-0.000197	8.60e-05	0.021950	0.1336	-0.000689	1.43e-04	1.75e-06	1.20e-05	1257	11	-	-	-	0
cg02479081	-2.31e-04	7.86e-05	0.003321	0.0392	0.000293	1.08e-04	0.006633	0.0906	0.000818	1.80e-04	5.91e-06	1.58e-05	1260	9	-	-	-	0
cg25044651	-1.05e-04	8.00e-05	0.190556	0.3677	0.000135	1.10e-04	0.218093	0.3905	0.000856	1.83e-04	3.31e-06	1.31e-05	1261	5	LVRN	1stExon	Island	0
cg05531689	7.34e-05	5.88e-05	0.212431	0.3828	-0.000124	8.08e-05	0.125404	0.2856	-0.000693	1.35e-04	3.08e-07	5.05e-06	1247	2	OTOF	Body	S_Shelf	0
cg21603975	2.90e-04	1.98e-04	0.143274	0.3309	-0.000321	2.70e-04	0.234440	0.4029	-0.002009	4.47e-04	7.80e-06	1.58e-05	1214	1	MIR186;ZRANB2;ZRANB2	TSS1500;Body;Body	-	0
cg08497507	-2.69e-05	2.38e-05	0.260253	0.4348	6.62e-05	3.26e-05	0.042695	0.1679	0.000239	5.40e-05	1.09e-05	1.69e-05	1245	12	-	-	Island	0
cg26758781	-1.08e-04	4.35e-05	0.012743	0.081	0.000136	5.96e-05	0.022816	0.1336	0.000427	9.94e-05	1.87e-05	2.03e-05	1260	2	MYT1L;MYT1L	Body;Body	S_Shelf	0
cg01963618	-1.26e-04	7.71e-05	0.101559	0.2793	5.07e-05	1.06e-04	0.631790	0.7217	0.000778	1.77e-04	1.15e-05	1.69e-05	1261	6	LOC285768;LOC285768	TSS1500;TSS1500	-	0
cg13523512	-4.43e-05	1.91e-05	0.020356	0.1151	6.05e-05	2.61e-05	0.020728	0.1336	0.000195	4.34e-05	7.48e-06	1.58e-05	1252	9	RANBP6;RANBP6;RANBP6	TSS200;TSS200;TSS200	-	0
cg19321695	1.31e-04	6.12e-05	0.032451	0.1361	-0.00025	8.40e-05	0.002977	0.0634	-0.000661	1.40e-04	2.73e-06	1.24e-05	1261	1	TSPAN1	5'UTR	-	0
cg07492033	1.17e-04	6.09e-05	0.054322	0.1856	-8.47e-05	8.36e-05	0.311365	0.4802	-0.000656	1.39e-04	2.86e-06	1.27e-05	1257	18	-	-	-	0
cg00273129	-6.63e-05	7.58e-05	0.382073	0.5496	0.000211	1.04e-04	0.042994	0.1679	0.000797	1.74e-04	5.00e-06	1.58e-05	1256	1	-	-	-	0
cg20064122	-7.06e-05	3.87e-05	0.068813	0.2129	9.73e-05	5.32e-05	0.067393	0.2167	0.0004	8.87e-05	7.04e-06	1.58e-05	1257	22	TUBA8	TSS200	Island	0
cg07249054	-2.41e-05	1.83e-05	0.188166	0.3674	3.31e-05	2.50e-05	0.186138	0.3550	0.000195	4.17e-05	3.44e-06	1.31e-05	1254	16	-	-	-	0
cg26559689	-1.04e-04	3.98e-05	0.009016	0.0739	0.000107	5.46e-05	0.049245	0.1804	0.000415	9.11e-05	5.78e-06	1.58e-05	1256	6	CDYL;CDYL;CDYL;CDYL	Body;Body;Body;Body	-	0
cg26993947	2.14e-05	5.15e-05	0.677311	0.7878	-0.000115	7.15e-05	0.108012	0.2717	-0.000572	1.28e-04	8.14e-06	1.58e-05	1241	22	TMEM211	Body	-	0
cg06671623	-8.72e-05	3.88e-05	0.024792	0.1269	6.05e-05	5.33e-05	0.255885	0.4282	0.000417	8.89e-05	3.04e-06	1.28e-05	1259	15	IGF1R	Body	-	0
cg06570967	2.77e-04	1.09e-04	0.010938	0.078	-8.36e-05	1.49e-04	0.575318	0.6995	-0.001119	2.49e-04	7.76e-06	1.58e-05	1260	10	-	-	-	0
cg25478161	-7.75e-05	6.91e-05	0.262481	0.4348	0.000101	9.48e-05	0.284954	0.4537	0.000682	1.58e-04	1.75e-05	2.00e-05	1261	15	SPG11;SPG11	TSS1500;TSS1500	S_Shore	0
cg10888278	6.58e-05	7.20e-05	0.360785	0.5382	-8.15e-05	9.88e-05	0.409085	0.5821	-0.000895	1.65e-04	6.79e-08	2.78e-06	1257	11	NTM	Body	-	0
cg14831289	-2.69e-05	3.93e-05	0.493706	0.6509	4.56e-06	5.39e-05	0.932619	0.9441	-0.000405	9.00e-05	7.34e-06	1.58e-05	1259	3	TRAK1	Body	-	0
cg04698521	2.66e-05	4.80e-05	0.579835	0.7214	-7.23e-05	6.58e-05	0.271940	0.4460	-0.000478	1.10e-04	1.44e-05	1.90e-05	1260	2	HDAC4	Body	S_Shore	0
cg03014603	-5.44e-04	1.73e-04	0.001738	0.0281	0.000363	2.38e-04	0.127334	0.2861	0.001777	3.97e-04	8.27e-06	1.58e-05	1259	19	LOC284395	Body	-	0
cg22141389	2.43e-06	5.76e-05	0.966355	0.9896	7.09e-05	7.90e-05	0.369894	0.5465	0.000631	1.32e-04	1.97e-06	1.20e-05	1256	6	HTR1E	TSS200	N_Shore	0
cg19322065	-2.62e-04	1.88e-04	0.163934	0.353	0.000432	2.58e-04	0.094025	0.2618	0.001902	4.30e-04	1.06e-05	1.69e-05	1258	1	-	-	-	0
cg18244100	7.83e-05	4.87e-05	0.107885	0.2831	-8.64e-05	6.66e-05	0.194337	0.3581	-0.00058	1.11e-04	1.99e-07	4.30e-06	1256	6	SKIV2L	Body	N_Shelf	0
cg20056076	7.82e-06	5.12e-05	0.878736	0.9238	2.4e-05	7.04e-05	0.733176	0.8016	-0.000548	1.17e-04	3.32e-06	1.31e-05	1260	14	-	-	-	0
cg09255383	2.33e-05	8.65e-05	0.787485	0.8726	0.000104	1.19e-04	0.384222	0.5576	-0.000936	2.03e-04	4.37e-06	1.51e-05	1246	1	-	-	-	0
cg01493038	-6.99e-05	5.19e-05	0.178072	0.3674	0.000174	7.11e-05	0.014643	0.1336	0.000563	1.19e-04	2.34e-06	1.21e-05	1257	7	NRCAM;NRCAM;NRCAM;NRCAM;NRCAM	Body;Body;Body;Body;Body	-	0
cg12710176	-7.77e-05	2.29e-05	0.000727	0.0269	7.3e-05	3.14e-05	0.020461	0.1336	0.000228	5.21e-05	1.33e-05	1.77e-05	1242	1	PFKFB2;PFKFB2	TSS200;TSS200	Island	0
cg21084402	-4.62e-05	3.29e-05	0.161228	0.353	4.56e-05	4.52e-05	0.313321	0.4802	0.000385	7.57e-05	4.09e-07	6.10e-06	1260	19	OCEL1	TSS200	Island	0
cg17767184	-1.31e-04	4.20e-05	0.001883	0.0281	0.00015	5.76e-05	0.009197	0.1160	0.000432	9.59e-05	7.27e-06	1.58e-05	1252	3	NSUN3;DHFRL1	Body;TSS1500	S_Shore	0
cg13491759	-2.14e-05	2.58e-05	0.406144	0.5742	4.31e-05	3.54e-05	0.223838	0.3905	0.000265	5.89e-05	7.59e-06	1.58e-05	1257	17	PFN1	Body	Island	0
cg24092106	-7.15e-05	5.66e-05	0.206429	0.3804	4.77e-05	7.74e-05	0.538039	0.6767	0.000567	1.29e-04	1.21e-05	1.69e-05	1258	3	-	-	-	0
cg16580462	-4.18e-05	5.93e-05	0.481131	0.6509	-5.02e-05	8.14e-05	0.537423	0.6767	-0.000598	1.36e-04	1.17e-05	1.69e-05	1256	7	SNX8	Body	S_Shore	0
cg04621893	-1.25e-04	7.40e-05	0.091487	0.2587	0.000248	1.02e-04	0.014780	0.1336	0.000826	1.69e-04	1.19e-06	1.02e-05	1252	10	-	-	Island	0
cg24579604	-2.25e-04	1.43e-04	0.115260	0.2954	0.000328	1.97e-04	0.097107	0.2618	0.001434	3.27e-04	1.26e-05	1.72e-05	1253	10	-	-	-	0
cg16316009	-5.71e-05	1.96e-05	0.003643	0.0398	5.5e-05	2.69e-05	0.040968	0.1679	0.000202	4.47e-05	6.78e-06	1.58e-05	1257	6	DST;LOC101930010;DST	TSS200;Body;Body	-	0
cg12229081	-4.38e-05	3.43e-05	0.201783	0.376	2.24e-05	4.70e-05	0.633704	0.7217	0.00034	7.85e-05	1.62e-05	1.93e-05	1260	16	TNRC6A	Body	Island	0
cg00339416	5.83e-05	5.12e-05	0.255056	0.4348	-0.000115	7.03e-05	0.100439	0.2633	-0.000532	1.17e-04	6.10e-06	1.58e-05	1259	2	IGFBP2	Body	-	0
cg05096694	1.32e-04	4.09e-05	0.001279	0.0269	-0.000175	5.60e-05	0.001875	0.0615	-0.000401	9.35e-05	1.92e-05	2.03e-05	1261	1	-	-	-	0
cg26984293	7.59e-05	4.73e-05	0.108760	0.2831	-5.78e-05	6.49e-05	0.373746	0.5473	-0.00047	1.08e-04	1.53e-05	1.91e-05	1259	6	-	-	-	0
cg14669226	-2.26e-06	2.18e-05	0.917263	0.9582	2.24e-05	2.99e-05	0.453261	0.6195	0.000226	4.98e-05	6.42e-06	1.58e-05	1259	13	FGF9	Body	Island	0
cg25626519	-1.41e-04	1.41e-04	0.316132	0.4845	0.00013	1.93e-04	0.499995	0.6603	0.001379	3.23e-04	2.17e-05	2.23e-05	1255	5	-	-	-	0
cg10800250	6.43e-05	5.19e-05	0.215588	0.3843	-0.000114	7.12e-05	0.111005	0.2717	-0.00053	1.19e-04	8.94e-06	1.67e-05	1261	8	RP1L1	Body	Island	0
cg15448680	-8.77e-05	4.39e-05	0.046163	0.1611	0.000117	6.07e-05	0.054980	0.1918	0.000481	1.10e-04	1.28e-05	1.73e-05	1168	6	MTHFD1L;MTHFD1L;MTHFD1L	Body;Body;Body	-	0
cg04649530	-2.59e-05	6.41e-05	0.685498	0.7917	5.8e-05	8.79e-05	0.509583	0.6603	-0.000629	1.47e-04	1.96e-05	2.05e-05	1261	9	-	-	N_Shore	0
cg24527001	-5.25e-06	2.18e-05	0.809600	0.8793	1.67e-05	2.99e-05	0.575806	0.6995	0.000214	4.98e-05	1.83e-05	2.03e-05	1260	14	NDUFB1;CPSF2	TSS200;TSS200	Island	0
cg20321719	3.06e-05	4.49e-05	0.496108	0.6509	-1.97e-05	6.17e-05	0.749814	0.8144	-0.000487	1.03e-04	2.44e-06	1.21e-05	1259	9	POMT1;POMT1;POMT1;POMT1;POMT1	Body;Body;Body;Body;Body	-	0
cg06222821	3.51e-05	3.39e-05	0.299768	0.4727	1.45e-05	4.65e-05	0.755781	0.8154	-0.000358	7.75e-05	4.31e-06	1.51e-05	1261	12	ANAPC7;ANAPC7	Body;Body	-	0
cg12520969	3.23e-05	5.91e-05	0.585071	0.7214	-0.000111	8.11e-05	0.169837	0.3287	-0.000599	1.35e-04	1.05e-05	1.69e-05	1257	1	-	-	-	0
cg08394056	-1.41e-04	5.45e-05	0.009748	0.0761	0.000142	7.48e-05	0.057619	0.1969	0.000542	1.25e-04	1.53e-05	1.91e-05	1261	7	-	-	-	0
cg20087757	-2.06e-05	2.27e-05	0.364264	0.5382	3.82e-05	3.12e-05	0.220744	0.3905	0.000238	5.16e-05	4.52e-06	1.51e-05	1242	19	-	-	-	0
cg07007778	-4.54e-05	2.83e-05	0.108724	0.2831	7.16e-05	3.88e-05	0.065216	0.2139	0.00029	6.43e-05	6.92e-06	1.58e-05	1245	13	CARKD;CARKD	5'UTR;1stExon	Island	0
cg26056946	7.07e-07	9.28e-05	0.993922	0.9939	-6.29e-05	1.27e-04	0.621367	0.7176	-0.000912	2.12e-04	1.90e-05	2.03e-05	1260	20	RALGAPB;RALGAPB;RALGAPB	TSS1500;TSS1500;TSS1500	N_Shore	0
cg07241532	1.15e-06	5.62e-05	0.983709	0.9897	-3.53e-06	7.69e-05	0.963427	0.9662	-0.000649	1.28e-04	4.70e-07	6.42e-06	1257	16	CCDC102A	3'UTR	-	0
cg05642551	-4.28e-06	2.48e-05	0.862896	0.913	7.82e-06	3.39e-05	0.817817	0.8489	0.000249	5.67e-05	1.20e-05	1.69e-05	1260	17	CDC6	TSS200	Island	0
cg21880900	2.34e-04	7.67e-05	0.002312	0.0316	-0.000303	1.05e-04	0.004041	0.0663	-0.00094	1.77e-04	1.24e-07	3.69e-06	1254	3	-	-	-	0
cg02862153	-4.15e-05	2.70e-05	0.124744	0.3101	3.02e-05	3.70e-05	0.415275	0.5821	0.000266	6.16e-05	1.75e-05	2.00e-05	1251	7	CUX1;CUX1;CUX1	Body;TSS1500;Body	Island	0
cg26782787	-1.34e-05	3.62e-05	0.711513	0.8103	2.11e-06	4.96e-05	0.966163	0.9662	-0.000372	8.28e-05	7.52e-06	1.58e-05	1260	22	EIF4ENIF1;EIF4ENIF1;EIF4ENIF1	3'UTR;3'UTR;3'UTR	-	0
cg27224699	2.64e-05	3.74e-05	0.480388	0.6509	-1.29e-05	5.13e-05	0.802266	0.8434	-0.000421	9.30e-05	6.54e-06	1.58e-05	1258	15	-	-	-	0
cg15864101	3.11e-05	6.29e-05	0.621234	0.745	-0.000122	8.62e-05	0.156065	0.3160	-0.00065	1.44e-04	6.82e-06	1.58e-05	1260	19	CCDC155	Body	-	0
cg10646368	1.95e-05	9.96e-05	0.844818	0.8997	-8.28e-05	1.37e-04	0.544701	0.6767	-0.000982	2.28e-04	1.79e-05	2.01e-05	1258	15	-	-	-	0
cg17199537	1.20e-04	5.72e-05	0.036856	0.1361	-0.00025	7.83e-05	0.001476	0.0615	-0.000658	1.31e-04	5.24e-07	6.60e-06	1257	5	NKD2;NKD2	Body;Body	-	0
cg08955006	-2.32e-05	4.20e-05	0.581602	0.7214	4.33e-05	5.76e-05	0.452776	0.6195	0.000435	9.62e-05	6.59e-06	1.58e-05	1260	2	KIDINS220	Body	-	0
cg01440606	1.01e-04	7.65e-05	0.187590	0.3674	-3.06e-05	1.05e-04	0.771202	0.8213	-0.000785	1.75e-04	8.01e-06	1.58e-05	1258	20	-	-	-	0
cg06437052	8.09e-05	5.46e-05	0.138265	0.3309	-8.09e-05	7.49e-05	0.279767	0.4514	-0.000541	1.25e-04	1.62e-05	1.93e-05	1260	1	SLC26A9;SLC26A9;SLC26A9;SLC26A9	Body;Body;5'UTR;1stExon	-	0
cg08399978	-1.23e-04	3.80e-05	0.001255	0.0269	0.0001	5.20e-05	0.054376	0.1918	0.000382	8.66e-05	1.13e-05	1.69e-05	1258	17	-	-	-	0
cg08189998	1.57e-05	5.79e-05	0.785817	0.8726	1.32e-05	7.98e-05	0.868597	0.8959	-0.00057	1.33e-04	2.06e-05	2.14e-05	1247	6	KIF6;KIF6;KIF6	Body;Body;Body	-	0
cg03999688	1.29e-04	5.90e-05	0.029328	0.1361	-0.000189	8.08e-05	0.019531	0.1336	-0.000617	1.35e-04	5.04e-06	1.58e-05	1251	14	-	-	-	0
cg20132791	1.53e-04	7.65e-05	0.045208	0.1611	-0.000166	1.05e-04	0.113059	0.2727	-0.000751	1.75e-04	1.91e-05	2.03e-05	1260	6	SLC26A8;SLC26A8	TSS1500;TSS1500	N_Shelf	0
cg19727124	5.59e-05	5.08e-05	0.271433	0.4451	-3.67e-05	6.97e-05	0.598330	0.7059	-0.000559	1.16e-04	1.73e-06	1.20e-05	1259	1	PLEKHG5;PLEKHG5;PLEKHG5	Body;Body;TSS1500	S_Shelf	0
cg27094531	1.79e-04	1.30e-04	0.167910	0.353	-6.5e-05	1.78e-04	0.715084	0.7871	-0.001266	2.98e-04	2.29e-05	2.31e-05	1258	1	-	-	-	0
cg11547047	1.26e-04	5.90e-05	0.033626	0.1361	-9.21e-05	8.17e-05	0.260268	0.4312	-0.00063	1.35e-04	3.40e-06	1.31e-05	1257	4	LOC100506444	Body	-	0
cg01458659	4.99e-05	4.78e-05	0.297044	0.4727	-0.000146	6.57e-05	0.026241	0.1398	-0.000545	1.09e-04	7.35e-07	8.61e-06	1259	9	DAB2IP	Body	-	0
cg16988970	-3.79e-05	1.24e-04	0.760134	0.8597	-9.28e-05	1.70e-04	0.584610	0.7032	-0.001246	2.83e-04	1.15e-05	1.69e-05	1260	17	ASB16	TSS200	-	3
cg03511041	-1.53e-05	6.92e-05	0.825494	0.8848	7.75e-05	9.51e-05	0.415110	0.5821	0.000686	1.58e-04	1.60e-05	1.93e-05	1255	20	-	-	Island	0
cg00876694	1.68e-05	6.17e-05	0.785080	0.8726	2.2e-05	8.47e-05	0.795196	0.8414	-0.000687	1.41e-04	1.29e-06	1.06e-05	1260	20	TP53INP2	5'UTR	N_Shore	0
cg06441533	6.70e-05	3.50e-05	0.055471	0.1857	-6.98e-05	4.80e-05	0.145580	0.3022	-0.00038	8.00e-05	2.25e-06	1.21e-05	1260	14	GPX2;GPX2;GPX2;CHURC1-FNTB;CHURC1-FNTB	TSS1500;TSS1500;TSS1500;Body;Body	-	0
cg10156298	6.08e-05	1.36e-04	0.654258	0.7775	-0.000125	1.86e-04	0.500249	0.6603	-0.001383	3.11e-04	9.27e-06	1.69e-05	1260	1	TMEM88B	TSS200	N_Shore	4
cg08453282	-1.87e-04	6.48e-05	0.004010	0.0411	0.000197	8.89e-05	0.026878	0.1398	0.000666	1.48e-04	7.69e-06	1.58e-05	1258	17	NXN;NXN	Body;Body	-	0
cg08008072	-5.61e-04	2.01e-04	0.005243	0.0506	0.000598	2.75e-04	0.029979	0.1405	0.00206	4.59e-04	7.96e-06	1.58e-05	1261	16	CLCN7;CLCN7	Body;Body	N_Shore	0
cg16097078	1.86e-04	7.76e-05	0.016904	0.099	-0.000309	1.06e-04	0.003735	0.0663	-0.000768	1.77e-04	1.48e-05	1.91e-05	1252	1	KCNJ10	5'UTR	-	0
cg26864061	-2.96e-05	2.63e-05	0.260437	0.4348	2.63e-05	3.62e-05	0.466461	0.6308	0.000272	5.99e-05	6.19e-06	1.58e-05	1244	3	SACM1L;SACM1L	1stExon;5'UTR	Island	0
cg07698783	2.37e-05	6.33e-05	0.708388	0.8103	-8.42e-05	8.70e-05	0.333310	0.5061	-0.000643	1.45e-04	9.98e-06	1.69e-05	1257	11	SPI1;SPI1	Body;Body	N_Shelf	0
cg09308803	-2.38e-05	2.62e-05	0.365349	0.5382	5.28e-05	3.60e-05	0.142758	0.3022	0.00026	6.00e-05	1.62e-05	1.93e-05	1258	4	LOC256880;H2AFZ	TSS200;TSS200	Island	0
cg23795938	6.39e-05	9.68e-05	0.509252	0.6576	-0.000115	1.33e-04	0.387813	0.5579	-0.001305	2.22e-04	5.03e-09	4.12e-07	1257	1	TMEM88B	TSS200	N_Shore	4
cg05641022	1.57e-04	4.67e-05	0.000793	0.0269	-0.000181	6.40e-05	0.004730	0.0705	-0.000488	1.13e-04	1.70e-05	2.00e-05	1255	1	-	-	-	0
cg00073181	2.23e-04	1.03e-04	0.031507	0.1361	-0.000245	1.42e-04	0.084420	0.2564	-0.001447	2.37e-04	1.34e-09	2.19e-07	1255	1	TLR5	5'UTR	-	0
cg22157340	3.95e-04	1.49e-04	0.008240	0.0711	-0.000412	2.05e-04	0.044610	0.1701	-0.00151	3.42e-04	1.10e-05	1.69e-05	1259	2	KCNH7;KCNH7	Body;Body	-	0
cg12274082	8.26e-05	5.67e-05	0.145632	0.3317	-0.000231	7.80e-05	0.003094	0.0634	-0.00067	1.30e-04	2.96e-07	5.05e-06	1258	6	CYP21A2;CYP21A2	Body;Body	-	0
cg23948167	1.33e-04	6.32e-05	0.035133	0.1361	-0.000307	8.64e-05	0.000397	0.0402	-0.000623	1.43e-04	1.52e-05	1.91e-05	1253	5	JADE2;JADE2;JADE2;JADE2	Body;Body;Body;Body	-	0
cg07775468	4.71e-06	1.21e-04	0.968819	0.9896	-0.000276	1.65e-04	0.095511	0.2618	-0.001223	2.76e-04	1.02e-05	1.69e-05	1261	12	-	-	S_Shore	0
cg03468072	-1.47e-04	1.11e-04	0.185324	0.3674	0.000337	1.53e-04	0.027385	0.1398	0.001186	2.55e-04	3.61e-06	1.35e-05	1261	12	-	-	Island	0
cg04284463	-2.86e-05	5.08e-05	0.573150	0.7214	7.07e-05	7.00e-05	0.312411	0.4802	0.000526	1.17e-04	7.41e-06	1.58e-05	1253	2	RPRM	TSS1500	S_Shore	0
cg09296069	4.38e-05	1.05e-04	0.676293	0.7878	-0.000104	1.44e-04	0.469270	0.6308	-0.001064	2.41e-04	1.08e-05	1.69e-05	1259	7	SH2B2	TSS1500	N_Shore	0
cg18177682	-6.55e-05	2.93e-05	0.025540	0.1269	6.78e-05	4.03e-05	0.092392	0.2618	0.000293	6.68e-05	1.26e-05	1.72e-05	1247	1	PEA15	5'UTR	Island	0
cg01798806	6.70e-05	5.53e-05	0.226214	0.3989	-0.000118	7.59e-05	0.119795	0.2782	-0.000606	1.27e-04	1.92e-06	1.20e-05	1253	8	TSNARE1	Body	-	0
cg04206296	-4.07e-05	2.94e-05	0.166701	0.353	2.01e-05	4.03e-05	0.618970	0.7176	0.000318	6.73e-05	2.55e-06	1.23e-05	1257	1	DEGS1;DEGS1	TSS1500;TSS1500	Island	0
cg21544024	-9.18e-05	4.37e-05	0.035836	0.1361	-6.72e-06	6.00e-05	0.910781	0.9278	0.000462	1.01e-04	5.68e-06	1.58e-05	1260	3	MAATS1	Body	-	0
cg23224619	6.41e-05	4.82e-05	0.183771	0.3674	-0.000164	6.69e-05	0.014426	0.1336	-0.000486	1.10e-04	1.15e-05	1.69e-05	1258	2	DGKD;DGKD	Body;1stExon	-	0
cg16010904	7.07e-05	7.02e-05	0.314476	0.4845	-0.000134	9.63e-05	0.165611	0.3272	-0.000762	1.61e-04	2.39e-06	1.21e-05	1259	17	RBFOX3	5'UTR	-	0
cg04353586	5.51e-05	4.28e-05	0.197887	0.373	-0.000104	5.86e-05	0.076226	0.2404	-0.000446	9.77e-05	5.62e-06	1.58e-05	1253	1	CAMTA1	Body	-	0
cg19193403	4.89e-05	9.76e-05	0.616387	0.745	-0.000122	1.34e-04	0.362641	0.5407	-0.001107	2.24e-04	8.34e-07	8.62e-06	1254	2	NCRNA00116	Body	S_Shelf	0
cg19287917	1.73e-04	9.92e-05	0.080800	0.2453	-0.000212	1.36e-04	0.119525	0.2782	-0.000961	2.27e-04	2.47e-05	2.47e-05	1253	6	PNPLA1;PNPLA1;PNPLA1	Body;Body;Body	-	0
cg22870970	9.41e-05	7.55e-05	0.212389	0.3828	-0.000122	1.03e-04	0.238301	0.4029	-0.000753	1.72e-04	1.33e-05	1.77e-05	1257	11	MIR100HG	Body	-	0
cg13085622	8.00e-05	5.32e-05	0.132843	0.3252	-9e-05	7.30e-05	0.217786	0.3905	-0.000566	1.29e-04	1.22e-05	1.69e-05	1259	6	-	-	-	0
cg00355281	-1.12e-04	3.33e-05	0.000781	0.0269	0.000159	4.55e-05	0.000490	0.0402	0.000324	7.54e-05	1.86e-05	2.03e-05	1225	7	NPY	TSS200	Island	0
cg00465359	-6.62e-05	3.58e-05	0.064560	0.2076	2.31e-05	4.91e-05	0.638423	0.7221	0.000376	8.24e-05	5.59e-06	1.58e-05	1256	9	RNF38;RNF38;RNF38;RNF38;RNF38	TSS1500;TSS200;TSS1500;TSS1500;TSS1500	Island	0
cg04045906	4.57e-05	5.21e-05	0.380235	0.5496	-0.000107	7.15e-05	0.133268	0.2916	-0.000677	1.19e-04	1.70e-08	9.27e-07	1260	4	-	-	-	0
cg24138419	7.81e-05	4.51e-05	0.083761	0.2453	-8.49e-05	6.19e-05	0.170379	0.3287	-0.000505	1.03e-04	1.13e-06	1.02e-05	1260	18	HDHD2	3'UTR	-	0
cg13322256	-1.99e-05	4.04e-05	0.622368	0.745	3.37e-05	5.54e-05	0.543189	0.6767	0.000399	9.24e-05	1.73e-05	2.00e-05	1261	11	KCNE3	5'UTR	N_Shore	0
cg16582138	-4.34e-05	2.95e-05	0.141120	0.3309	7.59e-05	4.04e-05	0.060100	0.2012	0.000297	6.69e-05	9.86e-06	1.69e-05	1242	12	FAM216A;GPN3;GPN3;GPN3	TSS1500;Body;Body;Body	Island	0
cg13510050	-4.06e-05	2.37e-05	0.086632	0.2493	3.96e-05	3.25e-05	0.223469	0.3905	0.00024	5.45e-05	1.18e-05	1.69e-05	1254	14	NRL	3'UTR	Island	0
cg04591119	-8.74e-05	3.48e-05	0.012092	0.081	0.000109	4.77e-05	0.022489	0.1336	0.000351	7.90e-05	9.63e-06	1.69e-05	1247	6	AMD1;AMD1	5'UTR;Body	Island	0
cg04856519	-3.27e-05	4.37e-05	0.455006	0.6271	3.94e-05	6.00e-05	0.511363	0.6603	0.000442	1.00e-04	1.09e-05	1.69e-05	1261	8	WHSC1L1	Body	-	0
cg17658244	1.17e-04	4.84e-05	0.015513	0.0942	-0.000112	6.64e-05	0.093394	0.2618	-0.000499	1.11e-04	7.20e-06	1.58e-05	1259	20	PLK1S1;PLK1S1;PLK1S1	Body;Body;Body	-	0
cg15593714	-4.56e-05	6.86e-05	0.506696	0.6576	2.75e-05	9.42e-05	0.770651	0.8213	-0.000697	1.57e-04	1.01e-05	1.69e-05	1256	17	CCL16	TSS1500	-	0
cg14292823	7.89e-05	5.96e-05	0.185755	0.3674	-0.000131	8.17e-05	0.109577	0.2717	-0.000623	1.36e-04	5.51e-06	1.58e-05	1261	8	EEF1D;EEF1D;TIGD5;EEF1D;EEF1D;EEF1D;EEF1D	TSS1500;TSS1500;1stExon;TSS1500;TSS1500;TSS1500;TSS1500	Island	0
cg13456836	4.82e-04	1.77e-04	0.006463	0.0589	-0.000391	2.43e-04	0.107388	0.2717	-0.001729	4.05e-04	2.08e-05	2.14e-05	1251	13	ANKRD20A19P	Body	-	0
cg07992918	-1.53e-04	7.36e-05	0.037352	0.1361	0.000247	1.01e-04	0.014472	0.1336	0.000758	1.68e-04	7.17e-06	1.58e-05	1251	2	NUP35	TSS200	-	0
cg11950329	4.24e-05	5.47e-05	0.438579	0.6148	-4.76e-05	7.52e-05	0.526899	0.6751	-0.000549	1.25e-04	1.28e-05	1.73e-05	1246	8	HR;HR	3'UTR;3'UTR	-	0
cg22138529	1.38e-05	5.51e-05	0.802726	0.8793	8.93e-05	7.55e-05	0.236943	0.4029	0.000553	1.25e-04	1.14e-05	1.69e-05	1251	15	HAPLN3	5'UTR	N_Shore	0
cg23225147	1.01e-04	9.27e-05	0.277381	0.446	-8.47e-05	1.27e-04	0.505935	0.6603	-0.000912	2.12e-04	1.88e-05	2.03e-05	1258	11	CDKN1C;CDKN1C;CDKN1C	TSS1500;TSS1500;TSS1500	S_Shore	0
cg12455363	-6.01e-07	1.68e-05	0.971544	0.9896	3.92e-05	2.32e-05	0.091423	0.2618	0.000175	3.86e-05	6.11e-06	1.58e-05	1252	7	-	-	Island	0
cg09351288	3.77e-05	5.53e-05	0.495779	0.6509	-0.000126	7.67e-05	0.101152	0.2633	-0.000556	1.27e-04	1.21e-05	1.69e-05	1254	5	TRIM7;TRIM7;TRIM7;TRIM7;TRIM7	Body;Body;Body;Body;Body	S_Shelf	0
cg24899361	-2.62e-05	1.41e-05	0.064344	0.2076	4.54e-05	1.94e-05	0.019155	0.1336	0.000139	3.23e-05	1.88e-05	2.03e-05	1257	22	TSPO;TSPO	TSS200;TSS200	Island	0
cg23450324	-3.00e-05	1.31e-05	0.022149	0.1211	3.55e-05	1.81e-05	0.049509	0.1804	0.000134	3.00e-05	9.04e-06	1.67e-05	1258	2	KLHL23;C2orf77;PHOSPHO2;KLHL23;PHOSPHO2	1stExon;TSS200;5'UTR;5'UTR;1stExon	Island	0
cg12404281	1.55e-04	1.30e-04	0.231350	0.3994	-7.55e-05	1.78e-04	0.671285	0.7489	-0.001324	2.97e-04	8.76e-06	1.65e-05	1257	1	RXRG;RXRG	TSS1500;TSS1500	-	0
cg08282215	-3.85e-05	1.31e-05	0.003349	0.0392	3.93e-05	1.80e-05	0.028987	0.1398	0.000143	3.00e-05	2.11e-06	1.21e-05	1260	5	ACSL6;ACSL6;ACSL6;ACSL6;ACSL6;ACSL6	Body;Body;Body;Body;5'UTR;5'UTR	Island	0
cg26863172	1.57e-05	2.03e-04	0.938441	0.9741	-0.000121	2.79e-04	0.664884	0.7469	-0.002193	4.65e-04	2.73e-06	1.24e-05	1261	1	TMEM88B	1stExon	Island	4
cg05966983	-7.35e-05	2.12e-05	0.000541	0.0269	6.16e-05	2.90e-05	0.034181	0.1515	0.000225	4.85e-05	3.69e-06	1.35e-05	1257	1	C1orf113;C1orf113	TSS200;Body	Island	0
cg16886175	-1.78e-04	1.25e-04	0.156377	0.3513	0.000138	1.72e-04	0.424406	0.5899	-0.001237	2.87e-04	1.74e-05	2.00e-05	1258	7	MDFIC;MDFIC;MDFIC	TSS200;TSS200;TSS200	N_Shore	0
cg25782445	-6.43e-05	5.89e-05	0.275483	0.446	0.000106	8.08e-05	0.191945	0.3577	0.000599	1.35e-04	9.81e-06	1.69e-05	1261	7	BUD31;PDAP1	TSS200;TSS1500	Island	0
cg13747803	-4.13e-05	3.44e-05	0.230144	0.3994	8.21e-05	4.71e-05	0.081944	0.2536	0.000339	7.86e-05	1.76e-05	2.00e-05	1256	19	ZNF234;ZNF234	TSS1500;TSS1500	N_Shore	0
cg17150306	-1.73e-05	1.33e-05	0.194088	0.3701	1.74e-05	1.82e-05	0.339471	0.5108	0.000149	3.04e-05	1.09e-06	1.02e-05	1260	7	UNC84A;UNC84A	TSS1500;TSS1500	Island	0
cg07279085	-1.74e-05	1.13e-05	0.124812	0.3101	1.68e-05	1.55e-05	0.280739	0.4514	0.000117	2.59e-05	6.79e-06	1.58e-05	1257	11	EHD1	TSS1500	Island	0
cg00914222	-2.69e-05	3.55e-05	0.448185	0.6229	0.000104	4.87e-05	0.032139	0.1464	-0.000374	8.12e-05	4.42e-06	1.51e-05	1260	1	PTPRU;PTPRU;PTPRU	Body;Body;Body	Island	0
cg24591374	-5.59e-06	1.31e-05	0.669053	0.7878	2.35e-05	1.79e-05	0.190559	0.3577	0.000145	2.99e-05	1.51e-06	1.13e-05	1257	17	TRIM25	TSS200	Island	0
cg07003632	-4.08e-05	1.81e-05	0.024424	0.1269	3.86e-05	2.49e-05	0.120431	0.2782	0.000196	4.14e-05	2.39e-06	1.21e-05	1252	14	EML1;EML1	TSS1500;TSS1500	Island	0
cg09368716	-3.22e-06	1.49e-04	0.982787	0.9897	-2.47e-05	2.04e-04	0.904022	0.9266	-0.00163	3.41e-04	1.98e-06	1.20e-05	1261	1	TMEM88B	1stExon	Island	4
cg22986569	5.32e-05	5.20e-05	0.306457	0.4787	-0.000148	7.13e-05	0.038317	0.1611	-0.000516	1.19e-04	1.57e-05	1.93e-05	1260	5	-	-	-	0
cg09760057	2.13e-05	9.26e-05	0.818342	0.8829	-6.6e-05	1.27e-04	0.603545	0.7070	-0.000913	2.12e-04	1.77e-05	2.00e-05	1258	19	PLK5P	Body	S_Shore	0
cg01587814	8.61e-05	2.67e-05	0.001314	0.0269	-0.000117	3.69e-05	0.001605	0.0615	-0.000306	6.52e-05	3.03e-06	1.28e-05	1256	8	-	-	-	0
cg13718100	1.20e-04	5.64e-05	0.033563	0.1361	-0.000177	7.73e-05	0.022147	0.1336	-0.000637	1.29e-04	8.41e-07	8.62e-06	1254	9	FIBCD1;FIBCD1	Body;Body	S_Shore	0
cg22605799	-1.13e-05	4.59e-05	0.806282	0.8793	-3.36e-05	6.30e-05	0.594240	0.7059	0.000465	1.05e-04	1.09e-05	1.69e-05	1261	17	PITPNC1;PITPNC1	Body;Body	Island	0
cg26433444	6.21e-05	6.89e-05	0.367546	0.5382	-0.000139	9.45e-05	0.140917	0.3022	-0.000699	1.58e-04	1.02e-05	1.69e-05	1261	6	PI16	3'UTR	S_Shelf	0

## Sheet: Grain products
Supplementary Table S4: Results of sensitivity analysis for all food groups with at least one significant hit with FDR corrected P-values in the interaction term of <0.1
probeID	BETA_u3v_e06_resid	SE_u3v_e06_resid	P_VAL_u3v_e06_resid	p_adj_fdr_mtype1	BETA_nutr*mtype2	SE_nutr*mtype2	P_VAL_nutr*mtype2	p_adj_fdr_mtype2	BETA_nutr*mtype3	SE_nutr*mtype3	P_VAL_nutr*mtype3	p_adj_fdr_mtype3	N_samp	CHR	UCSC_RefGene_Name	UCSC_RefGene_Group	Relation_to_UCSC_CpG_Island	flag
cg16408218	-3.38e-04	1.25e-04	0.00699	0.0129	0.000914	1.75e-04	1.99e-07	3.49e-07	0.000176	3.15e-04	0.5762	0.5762	1259	8	-	-	S_Shore	0
cg13405782	9.89e-05	3.76e-05	0.00863	0.0129	-0.000269	5.25e-05	3.49e-07	3.49e-07	-0.000166	9.46e-05	0.0802	0.1203	1258	20	DEFB124	TSS200	N_Shelf	0
cg16170380	1.33e-04	5.40e-05	0.01420	0.0142	-0.000388	7.54e-05	3.14e-07	3.49e-07	-0.000301	1.36e-04	0.0273	0.0819	1261	6	OR11A1	1stExon	-	0

[truncated: 10 more sheets: Whole-grain-products, Total meat, Eggs, Margarine, Cakes, Coffee, Tea, Spirits, Alcohol, Folic acid]
